# Supplementary material for: Nutrients and non-essential metals in darkibor kale grown at urban and rural farms: A pilot study
Source: PLoS One. 2024 Apr 16;19(4):e0296840. doi: 10.1371/journal.pone.0296840 (PMC11020932; doi:10.1371/journal.pone.0296840)
Supplement: S1 Data — (XLSX) [file pone.0296840.s001.xlsx]

## Sheet: Table S1
Table S1. Results for quality control materials analyzed with kale samples.
NIST reference materials from National Institute of Standards and Technology (Gaithersburg, MD, USA)
BCR 421 Milk Powder from Institute for Reference Materials and Measurements (IRMM) (Geel, Belgium)
"CC" = control materials prepared and analyzed historically with foods analyzed for the USDA national food composition database ( ), with expected ranges based on
historic data by validated analyses (Phillips et al, 2006) (Mixed Vegetabale II CC, Vegetable III CC are composites of several different fruits and vegetables).
		Expected range			Analyzed
Component	Material	Low	High	Certification level	n	Mean	SD	%RSD	Min	Max	HorRata
Moisture
Moisture (g/100g)	Mixed Vegetable II CC	89.5	89.8	n/a	2	89.615	0.0353553	0.0394525	89.59	89.64	0.0388068
Nutritional elements
Calcium (mg/100g)	NIST SRM® 2383a Baby Food	33.76	34.76	certified	2	33.5	0	0	33.5	33.5	0
	Vegetable III CC	40.6073	66.262	n/a	2	53.9	1.83848	3.4109	52.6	55.2	1.09894
Magnesium (mg/100g)	NIST SRM® 2383a Baby Food	21.18	21.26	certified	2	20.25	0.353553	1.74594	20	20.5	1.37293
	Vegetable III CC	29.3965	37.7574	n/a	2	31.75	0.212132	0.668132	31.6	31.9	0.198781
Phosphorus (mg/100g)	NIST SRM® 2383a Baby Food	44.2	46.4	certified	2	44.45	0.0707107	0.159079	44.4	44.5	0.140805
	Vegetable III CC	32.7746	41.9023	n/a	2	35.95	0.636396	1.77023	35.5	36.4	0.536613
Potassium (mg/100g)	NIST SRM® 2383a Baby Food	269	313	certified	2	291.5	6.36396	2.18318	287	296	2.56458
	Vegetable III CC	206.307	243.846	n/a	2	221.5	2.12132	0.957707	220	223	0.38169
Sodium (mg/100g)	NIST SRM® 2383a Baby Food	16.6	22.4	certified	2	19.85	1.3435	6.76828	18.9	20.8	5.30629
	Vegetable III CC	50.9926	59.7536	n/a	2	55.4	1.83848	3.31855	54.1	56.7	1.07361
Copper (mg/100g)	NIST SRM® 2383a Baby Food	0.0676	0.084	certified	2	0.07275	0.00360624	4.95704	0.0702	0.0753	1.67081
	Vegetable III CC	0.130955	0.232275	n/a	2	0.179	0.00848528	4.74038	0.173	0.185	0.646945
Iron (mg/100g)	NIST SRM® 2383a Baby Food	0.391	0.493	certified	2	0.4225	0.0205061	4.85351	0.408	0.437	2.13178
	Vegetable III CC	1.16809	1.73884	n/a	2	1.47	0.0424264	2.88615	1.44	1.5	0.540755
Manganese (mg/100g)	NIST SRM® 2383a Baby Food	0.0899	0.1027	certified	2	0.09515	0.000636396	0.668835	0.0947	0.0956	0.23473
	Vegetable III CC	0.330735	0.433188	n/a	2	0.3885	0.00353553	0.910047	0.386	0.391	0.139562
Zinc (mg/100g)	NIST SRM® 2383a Baby Food	0.204	0.24	certified	2	0.2015	0.00777817	3.86014	0.196	0.207	1.51669
	Vegetable III CC	0.582005	0.746155	n/a	2	0.6495	0.00212132	0.326608	0.648	0.651	0.0541153
Metals
Arsenic (µg/100g)	NIST SRM® 1570a Spinach Leavesb	5.6	8	certified	6	7.60276	0.920559	12.1082	6.56995	8.76684	1.02723
Barium (µg/100g)	NIST SRM® 1515 Apple Leavesb	4650	5110	certified	2	4679.17	90.4421	1.93287	4615.22	4743.13	0.431084
	NIST SRM® 2383a Baby Food	25.8	29.8	certified	2	26.25	1.62635	6.1956	25.1	27.4	0.633377
	Vegetable III CC	no data			2	45.1	2.12132	4.70359	43.6	46.6	0.521655
Cadmium (µg/100g)	NIST SRM® 1515 Apple Leavesb	1.17	1.47	certified	2	1.26306	0.113053	8.95072	1.18312	1.343	0.579592
	NIST SRM® 1570a Spinach Leavesb	281.8	293.4	certified	6	262.003	10.4538	3.98996	249.741	278.756	0.576665
	NIST SRM® 2383a Baby Food	no data			2	0.6185	0.0388909	6.28793	0.591	0.646	0.365683
	Vegetable III CC	no data		n/a	2	<5.0			<5.0	<5.0
Chromium (µg/100g)	NIST SRM® 1515 Apple Leavesb	30		information	2	21.5306	6.9339	32.2049	16.6276	26.4336	3.19556
	NIST SRM® 1570a Spinach Leavesb	no data			7	150.111	5.16157	3.4385	143.005	157.513	0.457003
	NIST SRM® 2383a Baby Food	20		information	2	6.22	0.113137	1.81892	6.14	6.3	0.14972
	Vegetable III CC	no data		n/a	2	10.85	0.212132	1.95513	10.7	11	0.174988
Lead (µg/100g)	NIST SRM® 1515 Apple Leavesb	44.6	49.4	certified	2	46.6851	5.87874	12.5923	42.5282	50.842	1.40384
	NIST SRM® 1570a Spinach Leavesb	20		information	7	17.6314	0.645568	3.66147	16.8912	18.5492	0.352551
	NIST SRM® 2383a Baby Food	no data			2	1.575	0.162635	10.326	1.46	1.69	0.691231
	Vegetable III CC	no data		n/a	2	0.8695	0.092631	10.6534	0.804	0.935	0.652149
Molybdenum (µg/100g)	NIST SRM® 1515 Apple Leavesb	8.4	10.6	certifieda	2	8.18589	0.0904421	1.10485	8.12194	8.24984	0.094781
Nickel (µg/100g)	NIST SRM® 1515 Apple Leavesb	84.2	103	certified	2	81.2194	0.301474	0.371185	81.0062	81.4325	0.0449773
	NIST SRM® 1570a Spinach Leavesb	208.4	220	certified	5	190.466	7.73393	4.06052	181.347	202.073	0.559364
	NIST SRM® 2383a Baby Food	20		information	2	<5.0			<5.0	<5.0
	Vegetable III CC	no data		n/a	2	16.8	0.424264	2.52538	16.5	17.1	0.241399
Uranium (µg/100g)	NIST SRM® 1515 Apple Leavesb	0.6		informationa	2	0.57184	0.00678316	1.1862	0.567043	0.576636	0.0681754
Vanadium (µg/100g)	NIST SRM® 1515 Apple Leavesb	22.7	28.1	certifieda	6	20.2871	1.96151	9.66877	17.9066	22.4899	0.950841
Vitamin C
Vitamin C (mg/100g)	BCR 421 Milk Powder	73	80.8	certified	2	75.2987	0.211185	0.280464	75.1493	75.448	0.26874
	Mixed Vegetable II CC	8.94	9.28	n/a	4	9.16	0.0934523	1.02022	9.02	9.21	0.251744
Carotenoids
Lutein (µg/100g)	NIST SRM® 1869 Adult/Infant Nutritional Formula II	170	370	reference	2	188.75	0.707107	0.374626	188.25	189.25	0.41221
	Vegetable III CC	1643.78	2593.32	n/a	4	2100.93	233.591	11.1185	1847.8	2384.7	6.21683
Zeaxanthin (µg/100g)	Vegetable III CC	151.898	388.272	n/a	4	386.08	21.9255	5.67902	355.88	403.14	2.46075
β-Carotene (µg/100g)	Vegetable III CC	870.456	2105.88	n/a	4	1859.7	155.414	8.35691	1694.99	2036.72	4.58772
Vitamin K
Phylloquinone (µg/100g)	NIST SRM® 1869 Adult/Infant Nutritional Formula II	104	140	reference	2	96.85	0	0	96.85	96.85	0
	Vegetabe III CC	98.0097	166.5	n/a	4	97.3375	2.6927	2.76635	93.95	99.65	0.97419
	NIST SRM® 3232 Kelp Powderc	35	51.2	reference	1	61.3
aRatio of assayed to expected relative standard deviation, according to Horwitz and Albert (2006)
bDry weight basis
cTotal vitamin K (phylloquinone+menoquinone) (no dihydrophylloquinone or menoquinone detected in analysis)
References
Horwitz, W., Albert, R. (2006). The Horwitz ratio (HorRat): a useful index of method performance with respect to precision. J. Assoc. Anal. Chem. Int. 89, 1095–1109.
Phillips, K.M., Patterson, K.Y., Rasor, A.S., Exler, J., Haytowitz, D.B., Holden, J.M., & Pehrsson, P.R. (2006). Quality-control materials in the USDA national food and nutrient analysis program (NFNAP). Analytical and Bioanalytical Chemistry, 384, 1341-1355.

## Sheet: Table S2
Table S2. Sample mass, moisture, harvest to storage time, and analyte concentrations.
Analytes represent values after averaging duplicate pairs, and are presented in both dry- and fresh-weight concentrations. Results below the detection limit are flagged as such and assumed to be at the detection limit.
site_id	site_type	sampling_location	attribute_group	attribute	unit	result	below_detection_limit
R1	Rural	Field	property	Sample mass	Grams	661	no
R1	Rural	Field	property	Sample mass	Grams	518	no
R1	Rural	Field	property	Sample mass	Grams	659	no
R1	Rural	Field	property	Sample mass	Grams	825	no
R1	Rural	Market	property	Sample mass	Grams	1104	no
R1	Rural	Market	property	Sample mass	Grams	1095	no
R2	Rural	Field	property	Sample mass	Grams	723	no
R2	Rural	Field	property	Sample mass	Grams	711	no
R2	Rural	Field	property	Sample mass	Grams	700	no
R2	Rural	Market	property	Sample mass	Grams	732	no
R2	Rural	Market	property	Sample mass	Grams	782	no
R2	Rural	Field	property	Sample mass	Grams	653	no
R3	Rural	Field	property	Sample mass	Grams	1840	no
R3	Rural	Field	property	Sample mass	Grams	1449	no
R3	Rural	Field	property	Sample mass	Grams	1343	no
R3	Rural	Field	property	Sample mass	Grams	908	no
R3	Rural	Market	property	Sample mass	Grams	1808	no
R3	Rural	Market	property	Sample mass	Grams	1791	no
R4	Rural	Field	property	Sample mass	Grams	1325	no
R4	Rural	Market	property	Sample mass	Grams	1159	no
R4	Rural	Market	property	Sample mass	Grams	1107	no
R4	Rural	Field	property	Sample mass	Grams	1292	no
R4	Rural	Field	property	Sample mass	Grams	1382	no
R4	Rural	Field	property	Sample mass	Grams	1121	no
U1	Urban	Field	property	Sample mass	Grams	513	no
U1	Urban	Market	property	Sample mass	Grams	319	no
U1	Urban	Field	property	Sample mass	Grams	480	no
U1	Urban	Field	property	Sample mass	Grams	507	no
U1	Urban	Field	property	Sample mass	Grams	448	no
U2	Urban	Field	property	Sample mass	Grams	631	no
U2	Urban	Field	property	Sample mass	Grams	463	no
U2	Urban	Field	property	Sample mass	Grams	473	no
R1	Rural	Field	property	Leaf:stem mass ratio	Ratio	1.35043	no
R1	Rural	Field	property	Leaf:stem mass ratio	Ratio	1.72314	no
R1	Rural	Field	property	Leaf:stem mass ratio	Ratio	1.56436	no
R1	Rural	Market	property	Leaf:stem mass ratio	Ratio	2.04167	no
R1	Rural	Market	property	Leaf:stem mass ratio	Ratio	2.10986	no
R1	Rural	Field	property	Leaf:stem mass ratio	Ratio	1.39493	no
R2	Rural	Field	property	Leaf:stem mass ratio	Ratio	1.4931	no
R2	Rural	Field	property	Leaf:stem mass ratio	Ratio	1.4911	no
R2	Rural	Field	property	Leaf:stem mass ratio	Ratio	1.68302	no
R2	Rural	Market	property	Leaf:stem mass ratio	Ratio	1.70588	no
R2	Rural	Field	property	Leaf:stem mass ratio	Ratio	1.56078	no
R2	Rural	Market	property	Leaf:stem mass ratio	Ratio	1.45638	no
R3	Rural	Field	property	Leaf:stem mass ratio	Ratio	0.371601	no
R3	Rural	Field	property	Leaf:stem mass ratio	Ratio	1.38121	no
R3	Rural	Market	property	Leaf:stem mass ratio	Ratio	4.57944	no
R3	Rural	Market	property	Leaf:stem mass ratio	Ratio	1.2321	no
R3	Rural	Field	property	Leaf:stem mass ratio	Ratio	1.19833	no
R3	Rural	Field	property	Leaf:stem mass ratio	Ratio	1.18223	no
R4	Rural	Field	property	Leaf:stem mass ratio	Ratio	2.16667	no
R4	Rural	Field	property	Leaf:stem mass ratio	Ratio	1.5996	no
R4	Rural	Field	property	Leaf:stem mass ratio	Ratio	1.71513	no
R4	Rural	Field	property	Leaf:stem mass ratio	Ratio	2.09579	no
R4	Rural	Market	property	Leaf:stem mass ratio	Ratio	1.68287	no
R4	Rural	Market	property	Leaf:stem mass ratio	Ratio	1.61085	no
U1	Urban	Market	property	Leaf:stem mass ratio	Ratio	2.46739	no
U1	Urban	Field	property	Leaf:stem mass ratio	Ratio	2.29221	no
U1	Urban	Field	property	Leaf:stem mass ratio	Ratio	1.89032	no
U1	Urban	Field	property	Leaf:stem mass ratio	Ratio	2.01765	no
U1	Urban	Field	property	Leaf:stem mass ratio	Ratio	2.28767	no
U2	Urban	Field	property	Leaf:stem mass ratio	Ratio	2.94167	no
U2	Urban	Field	property	Leaf:stem mass ratio	Ratio	3.02609	no
U2	Urban	Field	property	Leaf:stem mass ratio	Ratio	3.50714	no
R1	Rural	Market	property	Moisture	g/100g fresh wt	85.44	no
R1	Rural	Market	property	Moisture	g/100g fresh wt	85.485	no
R1	Rural	Field	property	Moisture	g/100g fresh wt	86.93	no
R1	Rural	Field	property	Moisture	g/100g fresh wt	86.605	no
R1	Rural	Field	property	Moisture	g/100g fresh wt	87.34	no
R1	Rural	Field	property	Moisture	g/100g fresh wt	86.815	no
R2	Rural	Market	property	Moisture	g/100g fresh wt	83.25	no
R2	Rural	Market	property	Moisture	g/100g fresh wt	83.71	no
R2	Rural	Field	property	Moisture	g/100g fresh wt	84.12	no
R2	Rural	Field	property	Moisture	g/100g fresh wt	83.93	no
R2	Rural	Field	property	Moisture	g/100g fresh wt	82.26	no
R2	Rural	Field	property	Moisture	g/100g fresh wt	82.03	no
R3	Rural	Field	property	Moisture	g/100g fresh wt	85.73	no
R3	Rural	Market	property	Moisture	g/100g fresh wt	85.91	no
R3	Rural	Field	property	Moisture	g/100g fresh wt	85.08	no
R3	Rural	Field	property	Moisture	g/100g fresh wt	85.525	no
R3	Rural	Market	property	Moisture	g/100g fresh wt	86	no
R3	Rural	Field	property	Moisture	g/100g fresh wt	85.17	no
R4	Rural	Field	property	Moisture	g/100g fresh wt	85.1	no
R4	Rural	Field	property	Moisture	g/100g fresh wt	85.96	no
R4	Rural	Field	property	Moisture	g/100g fresh wt	85.19	no
R4	Rural	Market	property	Moisture	g/100g fresh wt	86.715	no
R4	Rural	Market	property	Moisture	g/100g fresh wt	86.03	no
R4	Rural	Field	property	Moisture	g/100g fresh wt	85.33	no
U1	Urban	Market	property	Moisture	g/100g fresh wt	85.47	no
U1	Urban	Field	property	Moisture	g/100g fresh wt	88.96	no
U1	Urban	Field	property	Moisture	g/100g fresh wt	90.12	no
U1	Urban	Field	property	Moisture	g/100g fresh wt	90.01	no
U1	Urban	Field	property	Moisture	g/100g fresh wt	89.07	no
U2	Urban	Field	property	Moisture	g/100g fresh wt	86.43	no
U2	Urban	Field	property	Moisture	g/100g fresh wt	86.43	no
U2	Urban	Field	property	Moisture	g/100g fresh wt	86.31	no
R1	Rural	Field	time	Harvest to storage time	Hours	6.76667	no
R1	Rural	Market	time	Harvest to storage time	Hours	25.6833	no
R1	Rural	Field	time	Harvest to storage time	Hours	3.51667	no
R1	Rural	Field	time	Harvest to storage time	Hours	5.7	no
R1	Rural	Market	time	Harvest to storage time	Hours	26.4	no
R1	Rural	Field	time	Harvest to storage time	Hours	4.53333	no
R2	Rural	Field	time	Harvest to storage time	Hours	6.41667	no
R2	Rural	Field	time	Harvest to storage time	Hours	2.11667	no
R2	Rural	Field	time	Harvest to storage time	Hours	3.06667	no
R2	Rural	Field	time	Harvest to storage time	Hours	3.9	no
R3	Rural	Market	time	Harvest to storage time	Hours	21.5833	no
R3	Rural	Field	time	Harvest to storage time	Hours	5.73333	no
R3	Rural	Market	time	Harvest to storage time	Hours	20.5667	no
R4	Rural	Market	time	Harvest to storage time	Hours	3.58333	no
R4	Rural	Market	time	Harvest to storage time	Hours	2.85	no
U1	Urban	Field	time	Harvest to storage time	Hours	1.75	no
U1	Urban	Field	time	Harvest to storage time	Hours	4.35	no
U1	Urban	Market	time	Harvest to storage time	Hours	19.7833	no
U1	Urban	Field	time	Harvest to storage time	Hours	3.7	no
U1	Urban	Field	time	Harvest to storage time	Hours	2.83333	no
U2	Urban	Field	time	Harvest to storage time	Hours	2.78333	no
U2	Urban	Field	time	Harvest to storage time	Hours	1.86667	no
U2	Urban	Field	time	Harvest to storage time	Hours	3.86667	no
R1	Rural	Field	nutrient	Beta-carotene	mg/100g fresh wt	5.9711	no
R1	Rural	Field	nutrient	Beta-carotene	mg/100g dry wt	6.16207	no
R1	Rural	Field	nutrient	Beta-carotene	mg/100g fresh wt	5.3496	no
R1	Rural	Field	nutrient	Beta-carotene	mg/100g dry wt	6.89464	no
R1	Rural	Field	nutrient	Beta-carotene	mg/100g fresh wt	5.743	no
R1	Rural	Field	nutrient	Beta-carotene	mg/100g dry wt	5.7816	no
R1	Rural	Field	nutrient	Beta-carotene	mg/100g fresh wt	5.04965	no
R1	Rural	Market	nutrient	Beta-carotene	mg/100g fresh wt	5.3955	no
R1	Rural	Field	nutrient	Beta-carotene	mg/100g dry wt	6.60646	no
R1	Rural	Market	nutrient	Beta-carotene	mg/100g dry wt	6.31163	no
R1	Rural	Market	nutrient	Beta-carotene	mg/100g dry wt	8.30688	no
R1	Rural	Market	nutrient	Beta-carotene	mg/100g fresh wt	7.0974	no
R2	Rural	Field	nutrient	Beta-carotene	mg/100g dry wt	6.10689	no
R2	Rural	Field	nutrient	Beta-carotene	mg/100g dry wt	7.85726	no
R2	Rural	Field	nutrient	Beta-carotene	mg/100g fresh wt	6.5946	no
R2	Rural	Field	nutrient	Beta-carotene	mg/100g fresh wt	5.13711	no
R2	Rural	Market	nutrient	Beta-carotene	mg/100g fresh wt	5.9403	no
R2	Rural	Market	nutrient	Beta-carotene	mg/100g dry wt	7.1355	no
R2	Rural	Market	nutrient	Beta-carotene	mg/100g fresh wt	6.114	no
R2	Rural	Market	nutrient	Beta-carotene	mg/100g dry wt	7.30379	no
R2	Rural	Field	nutrient	Beta-carotene	mg/100g fresh wt	5.7394	no
R2	Rural	Field	nutrient	Beta-carotene	mg/100g dry wt	6.97715	no
R2	Rural	Field	nutrient	Beta-carotene	mg/100g fresh wt	5.4941	no
R2	Rural	Field	nutrient	Beta-carotene	mg/100g dry wt	6.69767	no
R3	Rural	Field	nutrient	Beta-carotene	mg/100g dry wt	6.33885	no
R3	Rural	Field	nutrient	Beta-carotene	mg/100g fresh wt	5.4213	no
R3	Rural	Field	nutrient	Beta-carotene	mg/100g dry wt	5.50415	no
R3	Rural	Field	nutrient	Beta-carotene	mg/100g fresh wt	4.81	no
R3	Rural	Field	nutrient	Beta-carotene	mg/100g dry wt	8.28332	no
R3	Rural	Field	nutrient	Beta-carotene	mg/100g fresh wt	7.0549	no
R3	Rural	Field	nutrient	Beta-carotene	mg/100g dry wt	5.6535	no
R3	Rural	Market	nutrient	Beta-carotene	mg/100g fresh wt	4.9913	no
R3	Rural	Field	nutrient	Beta-carotene	mg/100g fresh wt	4.71871	no
R3	Rural	Market	nutrient	Beta-carotene	mg/100g dry wt	5.80384	no
R3	Rural	Market	nutrient	Beta-carotene	mg/100g dry wt	6.37563	no
R3	Rural	Market	nutrient	Beta-carotene	mg/100g fresh wt	5.4773	no
R4	Rural	Field	nutrient	Beta-carotene	mg/100g fresh wt	4.1719	no
R4	Rural	Market	nutrient	Beta-carotene	mg/100g dry wt	4.0388	no
R4	Rural	Market	nutrient	Beta-carotene	mg/100g fresh wt	3.47458	no
R4	Rural	Market	nutrient	Beta-carotene	mg/100g fresh wt	4.2431	no
R4	Rural	Market	nutrient	Beta-carotene	mg/100g dry wt	4.89316	no
R4	Rural	Field	nutrient	Beta-carotene	mg/100g dry wt	4.90235	no
R4	Rural	Field	nutrient	Beta-carotene	mg/100g dry wt	5.28659	no
R4	Rural	Field	nutrient	Beta-carotene	mg/100g fresh wt	4.00417	no
R4	Rural	Field	nutrient	Beta-carotene	mg/100g dry wt	4.69256	no
R4	Rural	Field	nutrient	Beta-carotene	mg/100g fresh wt	4.782	no
R4	Rural	Field	nutrient	Beta-carotene	mg/100g dry wt	5.56305	no
R4	Rural	Field	nutrient	Beta-carotene	mg/100g fresh wt	4.50365	no
U1	Urban	Market	nutrient	Beta-carotene	mg/100g dry wt	3.2223	no
U1	Urban	Market	nutrient	Beta-carotene	mg/100g fresh wt	2.7541	no
U1	Urban	Field	nutrient	Beta-carotene	mg/100g fresh wt	2.40384	no
U1	Urban	Field	nutrient	Beta-carotene	mg/100g fresh wt	2.61275	no
U1	Urban	Field	nutrient	Beta-carotene	mg/100g dry wt	2.69882	no
U1	Urban	Field	nutrient	Beta-carotene	mg/100g dry wt	2.93699	no
U1	Urban	Field	nutrient	Beta-carotene	mg/100g dry wt	4.08025	no
U1	Urban	Field	nutrient	Beta-carotene	mg/100g dry wt	2.97462	no
U1	Urban	Field	nutrient	Beta-carotene	mg/100g fresh wt	3.67263	no
U1	Urban	Field	nutrient	Beta-carotene	mg/100g fresh wt	2.68073	no
U2	Urban	Field	nutrient	Beta-carotene	mg/100g fresh wt	3.28431	no
U2	Urban	Field	nutrient	Beta-carotene	mg/100g fresh wt	4.391	no
U2	Urban	Field	nutrient	Beta-carotene	mg/100g dry wt	3.80525	no
U2	Urban	Field	nutrient	Beta-carotene	mg/100g dry wt	5.08041	no
U2	Urban	Field	nutrient	Beta-carotene	mg/100g dry wt	3.86373	no
U2	Urban	Field	nutrient	Beta-carotene	mg/100g fresh wt	3.33942	no
R1	Rural	Field	nutrient	Lutein	mg/100g fresh wt	10.001	no
R1	Rural	Field	nutrient	Lutein	mg/100g dry wt	10.7944	no
R1	Rural	Field	nutrient	Lutein	mg/100g fresh wt	9.3485	no
R1	Rural	Field	nutrient	Lutein	mg/100g dry wt	10.0977	no
R1	Rural	Field	nutrient	Lutein	mg/100g fresh wt	8.7779	no
R1	Rural	Field	nutrient	Lutein	mg/100g dry wt	11.4507	no
R1	Rural	Market	nutrient	Lutein	mg/100g fresh wt	10.731	no
R1	Rural	Market	nutrient	Lutein	mg/100g dry wt	12.6806	no
R1	Rural	Market	nutrient	Lutein	mg/100g fresh wt	10.84	no
R1	Rural	Field	nutrient	Lutein	mg/100g dry wt	13.0173	no
R1	Rural	Field	nutrient	Lutein	mg/100g fresh wt	11.301	no
R1	Rural	Market	nutrient	Lutein	mg/100g dry wt	12.5597	no
R2	Rural	Field	nutrient	Lutein	mg/100g dry wt	12.6222	no
R2	Rural	Field	nutrient	Lutein	mg/100g fresh wt	10.383	no
R2	Rural	Field	nutrient	Lutein	mg/100g fresh wt	11.322	no
R2	Rural	Field	nutrient	Lutein	mg/100g fresh wt	10.53	no
R2	Rural	Field	nutrient	Lutein	mg/100g dry wt	12.8845	no
R2	Rural	Field	nutrient	Lutein	mg/100g fresh wt	10.814	no
R2	Rural	Field	nutrient	Lutein	mg/100g dry wt	12.5178	no
R2	Rural	Market	nutrient	Lutein	mg/100g dry wt	16.145	no
R2	Rural	Market	nutrient	Lutein	mg/100g fresh wt	13.515	no
R2	Rural	Field	nutrient	Lutein	mg/100g dry wt	13.8023	no
R2	Rural	Market	nutrient	Lutein	mg/100g dry wt	12.3712	no
R2	Rural	Market	nutrient	Lutein	mg/100g fresh wt	10.299	no
R3	Rural	Field	nutrient	Lutein	mg/100g dry wt	12.9459	no
R3	Rural	Field	nutrient	Lutein	mg/100g fresh wt	11.026	no
R3	Rural	Field	nutrient	Lutein	mg/100g dry wt	13.0125	no
R3	Rural	Field	nutrient	Lutein	mg/100g fresh wt	11.071	no
R3	Rural	Market	nutrient	Lutein	mg/100g fresh wt	9.0951	no
R3	Rural	Market	nutrient	Lutein	mg/100g dry wt	10.5868	no
R3	Rural	Market	nutrient	Lutein	mg/100g fresh wt	11.091	no
R3	Rural	Market	nutrient	Lutein	mg/100g dry wt	12.8965	no
R3	Rural	Field	nutrient	Lutein	mg/100g fresh wt	8.7042	no
R3	Rural	Field	nutrient	Lutein	mg/100g dry wt	10.1774	no
R3	Rural	Field	nutrient	Lutein	mg/100g fresh wt	10.491	no
R3	Rural	Field	nutrient	Lutein	mg/100g dry wt	12.2373	no
R4	Rural	Field	nutrient	Lutein	mg/100g fresh wt	7.63475	no
R4	Rural	Field	nutrient	Lutein	mg/100g dry wt	12.0009	no
R4	Rural	Field	nutrient	Lutein	mg/100g fresh wt	10.316	no
R4	Rural	Field	nutrient	Lutein	mg/100g dry wt	11.0649	no
R4	Rural	Field	nutrient	Lutein	mg/100g fresh wt	9.44165	no
R4	Rural	Field	nutrient	Lutein	mg/100g dry wt	8.96203	no
R4	Rural	Market	nutrient	Lutein	mg/100g fresh wt	7.2908	no
R4	Rural	Market	nutrient	Lutein	mg/100g dry wt	9.85191	no
R4	Rural	Market	nutrient	Lutein	mg/100g dry wt	8.40777	no
R4	Rural	Field	nutrient	Lutein	mg/100g fresh wt	7.303	no
R4	Rural	Field	nutrient	Lutein	mg/100g dry wt	8.58167	no
R4	Rural	Market	nutrient	Lutein	mg/100g fresh wt	8.4756	no
U1	Urban	Field	nutrient	Lutein	mg/100g fresh wt	7.3118	no
U1	Urban	Field	nutrient	Lutein	mg/100g dry wt	8.62028	no
U1	Urban	Field	nutrient	Lutein	mg/100g dry wt	9.05019	no
U1	Urban	Field	nutrient	Lutein	mg/100g dry wt	8.12332	no
U1	Urban	Market	nutrient	Lutein	mg/100g fresh wt	6.4105	no
U1	Urban	Field	nutrient	Lutein	mg/100g fresh wt	6.9184	no
U1	Urban	Field	nutrient	Lutein	mg/100g dry wt	7.77698	no
U1	Urban	Field	nutrient	Lutein	mg/100g fresh wt	7.7686	no
U1	Urban	Market	nutrient	Lutein	mg/100g dry wt	7.50029	no
U1	Urban	Field	nutrient	Lutein	mg/100g fresh wt	8.061	no
U2	Urban	Field	nutrient	Lutein	mg/100g dry wt	7.95546	no
U2	Urban	Field	nutrient	Lutein	mg/100g fresh wt	7.832	no
U2	Urban	Field	nutrient	Lutein	mg/100g dry wt	9.06167	no
U2	Urban	Field	nutrient	Lutein	mg/100g fresh wt	7.7959	no
U2	Urban	Field	nutrient	Lutein	mg/100g dry wt	9.03244	no
U2	Urban	Field	nutrient	Lutein	mg/100g fresh wt	6.8759	no
R1	Rural	Field	nutrient	Zeaxanthin	mg/100g fresh wt	0.74894	no
R1	Rural	Field	nutrient	Zeaxanthin	mg/100g dry wt	0.964171	no
R1	Rural	Field	nutrient	Zeaxanthin	mg/100g fresh wt	0.83502	no
R1	Rural	Field	nutrient	Zeaxanthin	mg/100g dry wt	0.840228	no
R1	Rural	Field	nutrient	Zeaxanthin	mg/100g fresh wt	0.73041	no
R1	Rural	Field	nutrient	Zeaxanthin	mg/100g dry wt	0.857499	no
R1	Rural	Market	nutrient	Zeaxanthin	mg/100g fresh wt	0.90078	no
R1	Rural	Market	nutrient	Zeaxanthin	mg/100g dry wt	0.926654	no
R1	Rural	Market	nutrient	Zeaxanthin	mg/100g fresh wt	0.79215	no
R1	Rural	Field	nutrient	Zeaxanthin	mg/100g dry wt	0.948707	no
R1	Rural	Field	nutrient	Zeaxanthin	mg/100g fresh wt	0.82362	no
R1	Rural	Market	nutrient	Zeaxanthin	mg/100g dry wt	1.05428	no
R2	Rural	Field	nutrient	Zeaxanthin	mg/100g fresh wt	0.84994	no
R2	Rural	Field	nutrient	Zeaxanthin	mg/100g dry wt	1.03613	no
R2	Rural	Market	nutrient	Zeaxanthin	mg/100g dry wt	0.94842	no
R2	Rural	Market	nutrient	Zeaxanthin	mg/100g dry wt	1.02838	no
R2	Rural	Market	nutrient	Zeaxanthin	mg/100g fresh wt	0.78956	no
R2	Rural	Field	nutrient	Zeaxanthin	mg/100g dry wt	0.847426	no
R2	Rural	Field	nutrient	Zeaxanthin	mg/100g fresh wt	0.712855	no
R2	Rural	Field	nutrient	Zeaxanthin	mg/100g dry wt	0.932264	no
R2	Rural	Field	nutrient	Zeaxanthin	mg/100g fresh wt	0.76688	no
R2	Rural	Field	nutrient	Zeaxanthin	mg/100g dry wt	0.847849	no
R2	Rural	Field	nutrient	Zeaxanthin	mg/100g fresh wt	0.7116	no
R2	Rural	Market	nutrient	Zeaxanthin	mg/100g fresh wt	0.86086	no
R3	Rural	Field	nutrient	Zeaxanthin	mg/100g fresh wt	0.72624	no
R3	Rural	Field	nutrient	Zeaxanthin	mg/100g dry wt	0.898857	no
R3	Rural	Field	nutrient	Zeaxanthin	mg/100g fresh wt	0.76806	no
R3	Rural	Field	nutrient	Zeaxanthin	mg/100g fresh wt	0.77059	no
R3	Rural	Field	nutrient	Zeaxanthin	mg/100g fresh wt	0.78017	no
R3	Rural	Field	nutrient	Zeaxanthin	mg/100g dry wt	0.916015	no
R3	Rural	Field	nutrient	Zeaxanthin	mg/100g dry wt	0.849155	no
R3	Rural	Field	nutrient	Zeaxanthin	mg/100g dry wt	0.90275	no
R3	Rural	Market	nutrient	Zeaxanthin	mg/100g dry wt	0.991791	no
R3	Rural	Market	nutrient	Zeaxanthin	mg/100g dry wt	0.853277	no
R3	Rural	Market	nutrient	Zeaxanthin	mg/100g fresh wt	0.73305	no
R3	Rural	Market	nutrient	Zeaxanthin	mg/100g fresh wt	0.85294	no
R4	Rural	Field	nutrient	Zeaxanthin	mg/100g fresh wt	0.707205	no
R4	Rural	Field	nutrient	Zeaxanthin	mg/100g dry wt	0.77863	no
R4	Rural	Field	nutrient	Zeaxanthin	mg/100g dry wt	0.828788	no
R4	Rural	Field	nutrient	Zeaxanthin	mg/100g fresh wt	0.69282	no
R4	Rural	Market	nutrient	Zeaxanthin	mg/100g fresh wt	0.61868	no
R4	Rural	Field	nutrient	Zeaxanthin	mg/100g fresh wt	0.663315	no
R4	Rural	Field	nutrient	Zeaxanthin	mg/100g fresh wt	0.62664	no
R4	Rural	Market	nutrient	Zeaxanthin	mg/100g dry wt	0.724457	no
R4	Rural	Market	nutrient	Zeaxanthin	mg/100g fresh wt	0.62325	no
R4	Rural	Field	nutrient	Zeaxanthin	mg/100g dry wt	0.80598	no
R4	Rural	Market	nutrient	Zeaxanthin	mg/100g dry wt	0.713464	no
R4	Rural	Field	nutrient	Zeaxanthin	mg/100g dry wt	0.736357	no
U1	Urban	Market	nutrient	Zeaxanthin	mg/100g dry wt	0.506704	no
U1	Urban	Market	nutrient	Zeaxanthin	mg/100g fresh wt	0.43308	no
U1	Urban	Field	nutrient	Zeaxanthin	mg/100g fresh wt	0.5486	no
U1	Urban	Field	nutrient	Zeaxanthin	mg/100g fresh wt	0.62745	no
U1	Urban	Field	nutrient	Zeaxanthin	mg/100g dry wt	0.61592	no
U1	Urban	Field	nutrient	Zeaxanthin	mg/100g dry wt	0.705317	no
U1	Urban	Field	nutrient	Zeaxanthin	mg/100g fresh wt	0.56268	no
U1	Urban	Field	nutrient	Zeaxanthin	mg/100g dry wt	0.625131	no
U1	Urban	Field	nutrient	Zeaxanthin	mg/100g fresh wt	0.6023	no
U1	Urban	Field	nutrient	Zeaxanthin	mg/100g dry wt	0.668331	no
U2	Urban	Field	nutrient	Zeaxanthin	mg/100g fresh wt	0.64279	no
U2	Urban	Field	nutrient	Zeaxanthin	mg/100g fresh wt	0.53773	no
U2	Urban	Field	nutrient	Zeaxanthin	mg/100g dry wt	0.744746	no
U2	Urban	Field	nutrient	Zeaxanthin	mg/100g dry wt	0.622157	no
U2	Urban	Field	nutrient	Zeaxanthin	mg/100g dry wt	0.653292	no
U2	Urban	Field	nutrient	Zeaxanthin	mg/100g fresh wt	0.56464	no
R1	Rural	Field	nutrient	Phylloquinone	mcg/100g dry wt	411.062	no
R1	Rural	Field	nutrient	Phylloquinone	mcg/100g fresh wt	356	no
R1	Rural	Field	nutrient	Phylloquinone	mcg/100g dry wt	431.953	no
R1	Rural	Field	nutrient	Phylloquinone	mcg/100g fresh wt	345	no
R1	Rural	Field	nutrient	Phylloquinone	mcg/100g dry wt	386.518	no
R1	Rural	Field	nutrient	Phylloquinone	mcg/100g fresh wt	336	no
R1	Rural	Field	nutrient	Phylloquinone	mcg/100g dry wt	395.008	no
R1	Rural	Field	nutrient	Phylloquinone	mcg/100g fresh wt	375	no
R1	Rural	Market	nutrient	Phylloquinone	mcg/100g dry wt	404.749	no
R1	Rural	Market	nutrient	Phylloquinone	mcg/100g fresh wt	346	no
R1	Rural	Market	nutrient	Phylloquinone	mcg/100g dry wt	451.779	no
R1	Rural	Market	nutrient	Phylloquinone	mcg/100g fresh wt	386	no
R2	Rural	Field	nutrient	Phylloquinone	mcg/100g dry wt	419.044	no
R2	Rural	Field	nutrient	Phylloquinone	mcg/100g fresh wt	380.5	no
R2	Rural	Field	nutrient	Phylloquinone	mcg/100g dry wt	453.354	no
R2	Rural	Field	nutrient	Phylloquinone	mcg/100g dry wt	458.303	no
R2	Rural	Market	nutrient	Phylloquinone	mcg/100g dry wt	462.31	no
R2	Rural	Market	nutrient	Phylloquinone	mcg/100g fresh wt	401	no
R2	Rural	Field	nutrient	Phylloquinone	mcg/100g fresh wt	352.5	no
R2	Rural	Market	nutrient	Phylloquinone	mcg/100g fresh wt	387	no
R2	Rural	Field	nutrient	Phylloquinone	mcg/100g dry wt	464.464	no
R2	Rural	Field	nutrient	Phylloquinone	mcg/100g fresh wt	377	no
R2	Rural	Market	nutrient	Phylloquinone	mcg/100g dry wt	481.682	no
R2	Rural	Field	nutrient	Phylloquinone	mcg/100g fresh wt	381	no
R3	Rural	Field	nutrient	Phylloquinone	mcg/100g dry wt	445.585	no
R3	Rural	Field	nutrient	Phylloquinone	mcg/100g fresh wt	338	no
R3	Rural	Field	nutrient	Phylloquinone	mcg/100g dry wt	440.296	no
R3	Rural	Field	nutrient	Phylloquinone	mcg/100g fresh wt	382	no
R3	Rural	Field	nutrient	Phylloquinone	mcg/100g dry wt	363.188	no
R3	Rural	Field	nutrient	Phylloquinone	mcg/100g fresh wt	375	no
R3	Rural	Field	nutrient	Phylloquinone	mcg/100g dry wt	395.206	no
R3	Rural	Field	nutrient	Phylloquinone	mcg/100g fresh wt	309	no
R3	Rural	Market	nutrient	Phylloquinone	mcg/100g dry wt	363.953	no
R3	Rural	Market	nutrient	Phylloquinone	mcg/100g fresh wt	313	no
R3	Rural	Market	nutrient	Phylloquinone	mcg/100g dry wt	381.795	no
R3	Rural	Market	nutrient	Phylloquinone	mcg/100g fresh wt	328	no
R4	Rural	Market	nutrient	Phylloquinone	mcg/100g dry wt	318.494	no
R4	Rural	Field	nutrient	Phylloquinone	mcg/100g fresh wt	303	no
R4	Rural	Field	nutrient	Phylloquinone	mcg/100g dry wt	356.052	no
R4	Rural	Market	nutrient	Phylloquinone	mcg/100g fresh wt	309	no
R4	Rural	Market	nutrient	Phylloquinone	mcg/100g dry wt	356.34	no
R4	Rural	Market	nutrient	Phylloquinone	mcg/100g fresh wt	274	no
R4	Rural	Field	nutrient	Phylloquinone	mcg/100g dry wt	365.066	no
R4	Rural	Field	nutrient	Phylloquinone	mcg/100g fresh wt	310.5	no
R4	Rural	Field	nutrient	Phylloquinone	mcg/100g dry wt	363.881	no
R4	Rural	Field	nutrient	Phylloquinone	mcg/100g fresh wt	365	no
R4	Rural	Field	nutrient	Phylloquinone	mcg/100g dry wt	424.616	no
R4	Rural	Field	nutrient	Phylloquinone	mcg/100g fresh wt	311	no
U1	Urban	Market	nutrient	Phylloquinone	mcg/100g dry wt	304.2	no
U1	Urban	Market	nutrient	Phylloquinone	mcg/100g fresh wt	260	no
U1	Urban	Field	nutrient	Phylloquinone	mcg/100g fresh wt	248	no
U1	Urban	Field	nutrient	Phylloquinone	mcg/100g fresh wt	227	no
U1	Urban	Field	nutrient	Phylloquinone	mcg/100g dry wt	278.433	no
U1	Urban	Field	nutrient	Phylloquinone	mcg/100g dry wt	255.171	no
U1	Urban	Field	nutrient	Phylloquinone	mcg/100g dry wt	253.305	no
U1	Urban	Field	nutrient	Phylloquinone	mcg/100g dry wt	260.763	no
U1	Urban	Field	nutrient	Phylloquinone	mcg/100g fresh wt	228	no
U1	Urban	Field	nutrient	Phylloquinone	mcg/100g fresh wt	235	no
U2	Urban	Field	nutrient	Phylloquinone	mcg/100g fresh wt	220	no
U2	Urban	Field	nutrient	Phylloquinone	mcg/100g fresh wt	233	no
U2	Urban	Field	nutrient	Phylloquinone	mcg/100g dry wt	254.895	no
U2	Urban	Field	nutrient	Phylloquinone	mcg/100g dry wt	269.582	no
U2	Urban	Field	nutrient	Phylloquinone	mcg/100g dry wt	237.186	no
U2	Urban	Field	nutrient	Phylloquinone	mcg/100g fresh wt	205	no
R1	Rural	Field	nutrient	Vitamin C	mg/100g fresh wt	125	no
R1	Rural	Field	nutrient	Vitamin C	mg/100g dry wt	170.891	no
R1	Rural	Field	nutrient	Vitamin C	mg/100g fresh wt	148	no
R1	Rural	Field	nutrient	Vitamin C	mg/100g dry wt	159.899	no
R1	Rural	Field	nutrient	Vitamin C	mg/100g fresh wt	139	no
R1	Rural	Field	nutrient	Vitamin C	mg/100g dry wt	143.119	no
R1	Rural	Market	nutrient	Vitamin C	mg/100g fresh wt	165	no
R1	Rural	Market	nutrient	Vitamin C	mg/100g dry wt	178.979	no
R1	Rural	Market	nutrient	Vitamin C	mg/100g fresh wt	153	no
R1	Rural	Field	nutrient	Vitamin C	mg/100g dry wt	152.047	no
R1	Rural	Field	nutrient	Vitamin C	mg/100g fresh wt	132	no
R1	Rural	Market	nutrient	Vitamin C	mg/100g dry wt	193.118	no
R2	Rural	Field	nutrient	Vitamin C	mg/100g dry wt	220.034	no
R2	Rural	Field	nutrient	Vitamin C	mg/100g fresh wt	181	no
R2	Rural	Field	nutrient	Vitamin C	mg/100g fresh wt	180	no
R2	Rural	Field	nutrient	Vitamin C	mg/100g fresh wt	161	no
R2	Rural	Field	nutrient	Vitamin C	mg/100g dry wt	195.401	no
R2	Rural	Field	nutrient	Vitamin C	mg/100g fresh wt	164	no
R2	Rural	Field	nutrient	Vitamin C	mg/100g dry wt	191.393	no
R2	Rural	Market	nutrient	Vitamin C	mg/100g dry wt	209.055	no
R2	Rural	Market	nutrient	Vitamin C	mg/100g fresh wt	175	no
R2	Rural	Field	nutrient	Vitamin C	mg/100g dry wt	219.432	no
R2	Rural	Market	nutrient	Vitamin C	mg/100g dry wt	218.619	no
R2	Rural	Market	nutrient	Vitamin C	mg/100g fresh wt	182	no
R3	Rural	Field	nutrient	Vitamin C	mg/100g dry wt	162.029	no
R3	Rural	Field	nutrient	Vitamin C	mg/100g fresh wt	138	no
R3	Rural	Field	nutrient	Vitamin C	mg/100g dry wt	166.902	no
R3	Rural	Field	nutrient	Vitamin C	mg/100g fresh wt	142	no
R3	Rural	Market	nutrient	Vitamin C	mg/100g fresh wt	144.5	no
R3	Rural	Market	nutrient	Vitamin C	mg/100g dry wt	168.199	no
R3	Rural	Market	nutrient	Vitamin C	mg/100g fresh wt	143	no
R3	Rural	Market	nutrient	Vitamin C	mg/100g dry wt	166.279	no
R3	Rural	Field	nutrient	Vitamin C	mg/100g fresh wt	135.5	no
R3	Rural	Field	nutrient	Vitamin C	mg/100g dry wt	158.433	no
R3	Rural	Field	nutrient	Vitamin C	mg/100g fresh wt	140.5	no
R3	Rural	Field	nutrient	Vitamin C	mg/100g dry wt	163.887	no
R4	Rural	Field	nutrient	Vitamin C	mg/100g dry wt	172.738	no
R4	Rural	Field	nutrient	Vitamin C	mg/100g dry wt	161.703	no
R4	Rural	Field	nutrient	Vitamin C	mg/100g fresh wt	139	no
R4	Rural	Field	nutrient	Vitamin C	mg/100g dry wt	157.037	no
R4	Rural	Field	nutrient	Vitamin C	mg/100g fresh wt	134	no
R4	Rural	Field	nutrient	Vitamin C	mg/100g dry wt	169.034	no
R4	Rural	Field	nutrient	Vitamin C	mg/100g fresh wt	147	no
R4	Rural	Market	nutrient	Vitamin C	mg/100g fresh wt	141	no
R4	Rural	Market	nutrient	Vitamin C	mg/100g dry wt	176.683	no
R4	Rural	Market	nutrient	Vitamin C	mg/100g dry wt	162.602	no
R4	Rural	Market	nutrient	Vitamin C	mg/100g fresh wt	152	no
R4	Rural	Field	nutrient	Vitamin C	mg/100g fresh wt	144	no
U1	Urban	Field	nutrient	Vitamin C	mg/100g fresh wt	112	no
U1	Urban	Field	nutrient	Vitamin C	mg/100g dry wt	115.402	no
U1	Urban	Field	nutrient	Vitamin C	mg/100g dry wt	119.008	no
U1	Urban	Field	nutrient	Vitamin C	mg/100g dry wt	124.431	no
U1	Urban	Market	nutrient	Vitamin C	mg/100g fresh wt	119	no
U1	Urban	Field	nutrient	Vitamin C	mg/100g fresh wt	124	no
U1	Urban	Field	nutrient	Vitamin C	mg/100g dry wt	139.388	no
U1	Urban	Field	nutrient	Vitamin C	mg/100g fresh wt	104	no
U1	Urban	Market	nutrient	Vitamin C	mg/100g dry wt	139.23	no
U1	Urban	Field	nutrient	Vitamin C	mg/100g fresh wt	106	no
U2	Urban	Field	nutrient	Vitamin C	mg/100g fresh wt	113	no
U2	Urban	Field	nutrient	Vitamin C	mg/100g dry wt	130.923	no
U2	Urban	Field	nutrient	Vitamin C	mg/100g fresh wt	114.5	no
U2	Urban	Field	nutrient	Vitamin C	mg/100g dry wt	132.477	no
U2	Urban	Field	nutrient	Vitamin C	mg/100g dry wt	134.213	no
U2	Urban	Field	nutrient	Vitamin C	mg/100g fresh wt	116	no
R1	Rural	Field	nutritional_element	Calcium	mg/100g fresh wt	379	no
R1	Rural	Field	nutritional_element	Calcium	mg/100g dry wt	436.561	no
R1	Rural	Market	nutritional_element	Calcium	mg/100g fresh wt	315	no
R1	Rural	Market	nutritional_element	Calcium	mg/100g dry wt	368.68	no
R1	Rural	Field	nutritional_element	Calcium	mg/100g fresh wt	363	no
R1	Rural	Field	nutritional_element	Calcium	mg/100g fresh wt	376	no
R1	Rural	Field	nutritional_element	Calcium	mg/100g dry wt	478.589	no
R1	Rural	Field	nutritional_element	Calcium	mg/100g dry wt	419.144	no
R1	Rural	Field	nutritional_element	Calcium	mg/100g dry wt	432.532	no
R1	Rural	Market	nutritional_element	Calcium	mg/100g dry wt	374.335	no
R1	Rural	Field	nutritional_element	Calcium	mg/100g fresh wt	418	no
R1	Rural	Market	nutritional_element	Calcium	mg/100g fresh wt	320	no
R2	Rural	Field	nutritional_element	Calcium	mg/100g dry wt	365.72	no
R2	Rural	Field	nutritional_element	Calcium	mg/100g fresh wt	323	no
R2	Rural	Field	nutritional_element	Calcium	mg/100g fresh wt	304	no
R2	Rural	Field	nutritional_element	Calcium	mg/100g fresh wt	300	no
R2	Rural	Field	nutritional_element	Calcium	mg/100g dry wt	389.919	no
R2	Rural	Field	nutritional_element	Calcium	mg/100g dry wt	362.207	no
R2	Rural	Field	nutritional_element	Calcium	mg/100g dry wt	392.657	no
R2	Rural	Field	nutritional_element	Calcium	mg/100g fresh wt	328	no
R2	Rural	Market	nutritional_element	Calcium	mg/100g dry wt	383.467	no
R2	Rural	Market	nutritional_element	Calcium	mg/100g fresh wt	321	no
R2	Rural	Market	nutritional_element	Calcium	mg/100g dry wt	341.141	no
R2	Rural	Market	nutritional_element	Calcium	mg/100g fresh wt	284	no
R3	Rural	Market	nutritional_element	Calcium	mg/100g dry wt	327.086	no
R3	Rural	Field	nutritional_element	Calcium	mg/100g fresh wt	370	no
R3	Rural	Field	nutritional_element	Calcium	mg/100g dry wt	431.588	no
R3	Rural	Market	nutritional_element	Calcium	mg/100g fresh wt	289	no
R3	Rural	Market	nutritional_element	Calcium	mg/100g dry wt	336.047	no
R3	Rural	Market	nutritional_element	Calcium	mg/100g fresh wt	281	no
R3	Rural	Field	nutritional_element	Calcium	mg/100g dry wt	436.06	no
R3	Rural	Field	nutritional_element	Calcium	mg/100g fresh wt	372	no
R3	Rural	Field	nutritional_element	Calcium	mg/100g dry wt	436.774	no
R3	Rural	Field	nutritional_element	Calcium	mg/100g fresh wt	377	no
R3	Rural	Field	nutritional_element	Calcium	mg/100g dry wt	440.807	no
R3	Rural	Field	nutritional_element	Calcium	mg/100g fresh wt	371	no
R4	Rural	Field	nutritional_element	Calcium	mg/100g fresh wt	426	no
R4	Rural	Field	nutritional_element	Calcium	mg/100g dry wt	499.238	no
R4	Rural	Field	nutritional_element	Calcium	mg/100g fresh wt	386	no
R4	Rural	Field	nutritional_element	Calcium	mg/100g dry wt	449.046	no
R4	Rural	Field	nutritional_element	Calcium	mg/100g dry wt	514.689	no
R4	Rural	Field	nutritional_element	Calcium	mg/100g dry wt	523.536	no
R4	Rural	Market	nutritional_element	Calcium	mg/100g dry wt	330.117	no
R4	Rural	Field	nutritional_element	Calcium	mg/100g fresh wt	438	no
R4	Rural	Market	nutritional_element	Calcium	mg/100g fresh wt	284	no
R4	Rural	Market	nutritional_element	Calcium	mg/100g dry wt	394.395	no
R4	Rural	Field	nutritional_element	Calcium	mg/100g fresh wt	446	no
R4	Rural	Market	nutritional_element	Calcium	mg/100g fresh wt	342	no
U1	Urban	Field	nutritional_element	Calcium	mg/100g dry wt	277.747	no
U1	Urban	Field	nutritional_element	Calcium	mg/100g fresh wt	287	no
U1	Urban	Field	nutritional_element	Calcium	mg/100g fresh wt	250	no
U1	Urban	Field	nutritional_element	Calcium	mg/100g fresh wt	296.5	no
U1	Urban	Market	nutritional_element	Calcium	mg/100g dry wt	565.111	no
U1	Urban	Market	nutritional_element	Calcium	mg/100g fresh wt	483	no
U1	Urban	Field	nutritional_element	Calcium	mg/100g dry wt	332.884	no
U1	Urban	Field	nutritional_element	Calcium	mg/100g dry wt	338.438	no
U1	Urban	Field	nutritional_element	Calcium	mg/100g fresh wt	305	no
U1	Urban	Field	nutritional_element	Calcium	mg/100g dry wt	322.617	no
U2	Urban	Field	nutritional_element	Calcium	mg/100g dry wt	652.551	no
U2	Urban	Field	nutritional_element	Calcium	mg/100g fresh wt	564	no
U2	Urban	Field	nutritional_element	Calcium	mg/100g dry wt	654.617	no
U2	Urban	Field	nutritional_element	Calcium	mg/100g fresh wt	565	no
U2	Urban	Field	nutritional_element	Calcium	mg/100g dry wt	593.544	no
U2	Urban	Field	nutritional_element	Calcium	mg/100g fresh wt	513	no
R1	Rural	Field	nutritional_element	Copper	mg/100g fresh wt	0.0494	no
R1	Rural	Field	nutritional_element	Copper	mg/100g dry wt	0.0551931	no
R1	Rural	Field	nutritional_element	Copper	mg/100g fresh wt	0.0478	no
R1	Rural	Field	nutritional_element	Copper	mg/100g dry wt	0.0640745	no
R1	Rural	Field	nutritional_element	Copper	mg/100g fresh wt	0.0557	no
R1	Rural	Field	nutritional_element	Copper	mg/100g dry wt	0.0565606	no
R1	Rural	Market	nutritional_element	Copper	mg/100g fresh wt	0.0568	no
R1	Rural	Market	nutritional_element	Copper	mg/100g dry wt	0.0621162	no
R1	Rural	Market	nutritional_element	Copper	mg/100g fresh wt	0.0531	no
R1	Rural	Field	nutritional_element	Copper	mg/100g dry wt	0.0680758	no
R1	Rural	Field	nutritional_element	Copper	mg/100g fresh wt	0.0591	no
R1	Rural	Market	nutritional_element	Copper	mg/100g dry wt	0.0664794	no
R2	Rural	Market	nutritional_element	Copper	mg/100g fresh wt	0.0559	no
R2	Rural	Market	nutritional_element	Copper	mg/100g dry wt	0.0671471	no
R2	Rural	Market	nutritional_element	Copper	mg/100g dry wt	0.0673755	no
R2	Rural	Field	nutritional_element	Copper	mg/100g fresh wt	0.0586	no
R2	Rural	Market	nutritional_element	Copper	mg/100g fresh wt	0.0564	no
R2	Rural	Field	nutritional_element	Copper	mg/100g dry wt	0.0676754	no
R2	Rural	Field	nutritional_element	Copper	mg/100g dry wt	0.0668612	no
R2	Rural	Field	nutritional_element	Copper	mg/100g fresh wt	0.055	no
R2	Rural	Field	nutritional_element	Copper	mg/100g fresh wt	0.0584	no
R2	Rural	Field	nutritional_element	Copper	mg/100g fresh wt	0.0568	no
R2	Rural	Field	nutritional_element	Copper	mg/100g dry wt	0.0694246	no
R2	Rural	Field	nutritional_element	Copper	mg/100g dry wt	0.0714373	no
R3	Rural	Market	nutritional_element	Copper	mg/100g fresh wt	0.04	no
R3	Rural	Market	nutritional_element	Copper	mg/100g dry wt	0.0465604	no
R3	Rural	Market	nutritional_element	Copper	mg/100g dry wt	0.0509302	no
R3	Rural	Field	nutritional_element	Copper	mg/100g dry wt	0.0557708	no
R3	Rural	Market	nutritional_element	Copper	mg/100g fresh wt	0.0438	no
R3	Rural	Field	nutritional_element	Copper	mg/100g dry wt	0.0477053	no
R3	Rural	Field	nutritional_element	Copper	mg/100g dry wt	0.0592384	no
R3	Rural	Field	nutritional_element	Copper	mg/100g fresh wt	0.0475	no
R3	Rural	Field	nutritional_element	Copper	mg/100g fresh wt	0.0429	no
R3	Rural	Field	nutritional_element	Copper	mg/100g dry wt	0.0500408	no
R3	Rural	Field	nutritional_element	Copper	mg/100g fresh wt	0.0408	no
R3	Rural	Field	nutritional_element	Copper	mg/100g fresh wt	0.0504	no
R4	Rural	Market	nutritional_element	Copper	mg/100g dry wt	0.0616964	no
R4	Rural	Market	nutritional_element	Copper	mg/100g fresh wt	0.0535	no
R4	Rural	Market	nutritional_element	Copper	mg/100g fresh wt	0.0605	no
R4	Rural	Field	nutritional_element	Copper	mg/100g fresh wt	0.0502	no
R4	Rural	Market	nutritional_element	Copper	mg/100g dry wt	0.0703243	no
R4	Rural	Field	nutritional_element	Copper	mg/100g fresh wt	0.0594	no
R4	Rural	Field	nutritional_element	Copper	mg/100g dry wt	0.0653792	no
R4	Rural	Field	nutritional_element	Copper	mg/100g dry wt	0.0697265	no
R4	Rural	Field	nutritional_element	Copper	mg/100g dry wt	0.0601195	no
R4	Rural	Field	nutritional_element	Copper	mg/100g fresh wt	0.0513	no
R4	Rural	Field	nutritional_element	Copper	mg/100g fresh wt	0.0562	no
R4	Rural	Field	nutritional_element	Copper	mg/100g dry wt	0.0589894	no
U1	Urban	Field	nutritional_element	Copper	mg/100g dry wt	0.0767865	no
U1	Urban	Field	nutritional_element	Copper	mg/100g fresh wt	0.0692	no
U1	Urban	Field	nutritional_element	Copper	mg/100g fresh wt	0.0592	no
U1	Urban	Field	nutritional_element	Copper	mg/100g dry wt	0.0657705	no
U1	Urban	Market	nutritional_element	Copper	mg/100g fresh wt	0.09005	no
U1	Urban	Field	nutritional_element	Copper	mg/100g fresh wt	0.06335	no
U1	Urban	Market	nutritional_element	Copper	mg/100g dry wt	0.105359	no
U1	Urban	Field	nutritional_element	Copper	mg/100g dry wt	0.0711238	no
U1	Urban	Field	nutritional_element	Copper	mg/100g dry wt	0.0897032	no
U1	Urban	Field	nutritional_element	Copper	mg/100g fresh wt	0.0798	no
U2	Urban	Field	nutritional_element	Copper	mg/100g fresh wt	0.0731	no
U2	Urban	Field	nutritional_element	Copper	mg/100g dry wt	0.0846947	no
U2	Urban	Field	nutritional_element	Copper	mg/100g fresh wt	0.0723	no
U2	Urban	Field	nutritional_element	Copper	mg/100g dry wt	0.0836515	no
U2	Urban	Field	nutritional_element	Copper	mg/100g dry wt	0.0895522	no
U2	Urban	Field	nutritional_element	Copper	mg/100g fresh wt	0.0774	no
R1	Rural	Field	nutritional_element	Iron	mg/100g fresh wt	1.79	no
R1	Rural	Field	nutritional_element	Iron	mg/100g dry wt	1.54725	no
R1	Rural	Field	nutritional_element	Iron	mg/100g fresh wt	1.34	no
R1	Rural	Field	nutritional_element	Iron	mg/100g dry wt	1.2999	no
R1	Rural	Field	nutritional_element	Iron	mg/100g fresh wt	1.13	no
R1	Rural	Field	nutritional_element	Iron	mg/100g dry wt	2.04946	no
R1	Rural	Market	nutritional_element	Iron	mg/100g fresh wt	1.095	no
R1	Rural	Market	nutritional_element	Iron	mg/100g dry wt	1.29847	no
R1	Rural	Market	nutritional_element	Iron	mg/100g fresh wt	1.11	no
R1	Rural	Field	nutritional_element	Iron	mg/100g dry wt	1.78541	no
R1	Rural	Field	nutritional_element	Iron	mg/100g fresh wt	1.55	no
R1	Rural	Market	nutritional_element	Iron	mg/100g dry wt	1.2816	no
R2	Rural	Field	nutritional_element	Iron	mg/100g dry wt	2.13956	no
R2	Rural	Field	nutritional_element	Iron	mg/100g fresh wt	1.76	no
R2	Rural	Field	nutritional_element	Iron	mg/100g fresh wt	1.9	no
R2	Rural	Field	nutritional_element	Iron	mg/100g fresh wt	1.78	no
R2	Rural	Field	nutritional_element	Iron	mg/100g dry wt	1.90635	no
R2	Rural	Field	nutritional_element	Iron	mg/100g fresh wt	1.6	no
R2	Rural	Field	nutritional_element	Iron	mg/100g dry wt	2.11602	no
R2	Rural	Market	nutritional_element	Iron	mg/100g dry wt	1.77995	no
R2	Rural	Market	nutritional_element	Iron	mg/100g fresh wt	1.49	no
R2	Rural	Field	nutritional_element	Iron	mg/100g dry wt	2.31623	no
R2	Rural	Market	nutritional_element	Iron	mg/100g dry wt	1.63363	no
R2	Rural	Market	nutritional_element	Iron	mg/100g fresh wt	1.36	no
R3	Rural	Field	nutritional_element	Iron	mg/100g dry wt	1.69074	no
R3	Rural	Field	nutritional_element	Iron	mg/100g fresh wt	1.44	no
R3	Rural	Field	nutritional_element	Iron	mg/100g dry wt	1.68077	no
R3	Rural	Field	nutritional_element	Iron	mg/100g fresh wt	1.43	no
R3	Rural	Market	nutritional_element	Iron	mg/100g fresh wt	1.05	no
R3	Rural	Market	nutritional_element	Iron	mg/100g dry wt	1.22221	no
R3	Rural	Market	nutritional_element	Iron	mg/100g fresh wt	1.07	no
R3	Rural	Market	nutritional_element	Iron	mg/100g dry wt	1.24419	no
R3	Rural	Field	nutritional_element	Iron	mg/100g fresh wt	1.38	no
R3	Rural	Field	nutritional_element	Iron	mg/100g dry wt	1.61356	no
R3	Rural	Field	nutritional_element	Iron	mg/100g fresh wt	1.36	no
R3	Rural	Field	nutritional_element	Iron	mg/100g dry wt	1.58638	no
R4	Rural	Field	nutritional_element	Iron	mg/100g dry wt	2.15041	no
R4	Rural	Field	nutritional_element	Iron	mg/100g dry wt	1.90786	no
R4	Rural	Field	nutritional_element	Iron	mg/100g fresh wt	1.64	no
R4	Rural	Field	nutritional_element	Iron	mg/100g dry wt	2.12118	no
R4	Rural	Field	nutritional_element	Iron	mg/100g fresh wt	1.81	no
R4	Rural	Field	nutritional_element	Iron	mg/100g dry wt	2.289	no
R4	Rural	Field	nutritional_element	Iron	mg/100g fresh wt	1.83	no
R4	Rural	Market	nutritional_element	Iron	mg/100g fresh wt	1.26	no
R4	Rural	Market	nutritional_element	Iron	mg/100g dry wt	1.35999	no
R4	Rural	Market	nutritional_element	Iron	mg/100g dry wt	1.45304	no
R4	Rural	Market	nutritional_element	Iron	mg/100g fresh wt	1.17	no
R4	Rural	Field	nutritional_element	Iron	mg/100g fresh wt	1.95	no
U1	Urban	Field	nutritional_element	Iron	mg/100g fresh wt	1.7	no
U1	Urban	Field	nutritional_element	Iron	mg/100g dry wt	3.67288	no
U1	Urban	Field	nutritional_element	Iron	mg/100g dry wt	2.2342	no
U1	Urban	Field	nutritional_element	Iron	mg/100g dry wt	1.88868	no
U1	Urban	Market	nutritional_element	Iron	mg/100g fresh wt	1.73	no
U1	Urban	Field	nutritional_element	Iron	mg/100g fresh wt	7.45	no
U1	Urban	Field	nutritional_element	Iron	mg/100g dry wt	8.37455	no
U1	Urban	Field	nutritional_element	Iron	mg/100g fresh wt	3.31	no
U1	Urban	Market	nutritional_element	Iron	mg/100g dry wt	2.0241	no
U1	Urban	Field	nutritional_element	Iron	mg/100g fresh wt	1.99	no
U2	Urban	Field	nutritional_element	Iron	mg/100g fresh wt	14.4	no
U2	Urban	Field	nutritional_element	Iron	mg/100g dry wt	16.684	no
U2	Urban	Field	nutritional_element	Iron	mg/100g fresh wt	12.6	no
U2	Urban	Field	nutritional_element	Iron	mg/100g dry wt	14.5783	no
U2	Urban	Field	nutritional_element	Iron	mg/100g dry wt	13.4213	no
U2	Urban	Field	nutritional_element	Iron	mg/100g fresh wt	11.6	no
R1	Rural	Field	nutritional_element	Magnesium	mg/100g fresh wt	53.7	no
R1	Rural	Field	nutritional_element	Magnesium	mg/100g dry wt	61.8557	no
R1	Rural	Market	nutritional_element	Magnesium	mg/100g fresh wt	42.5	no
R1	Rural	Market	nutritional_element	Magnesium	mg/100g dry wt	49.7425	no
R1	Rural	Field	nutritional_element	Magnesium	mg/100g fresh wt	51.4	no
R1	Rural	Field	nutritional_element	Magnesium	mg/100g fresh wt	49.45	no
R1	Rural	Field	nutritional_element	Magnesium	mg/100g dry wt	61.0259	no
R1	Rural	Field	nutritional_element	Magnesium	mg/100g dry wt	59.3499	no
R1	Rural	Field	nutritional_element	Magnesium	mg/100g dry wt	56.8848	no
R1	Rural	Market	nutritional_element	Magnesium	mg/100g dry wt	49.8333	no
R1	Rural	Field	nutritional_element	Magnesium	mg/100g fresh wt	53.3	no
R1	Rural	Market	nutritional_element	Magnesium	mg/100g fresh wt	42.6	no
R2	Rural	Field	nutritional_element	Magnesium	mg/100g dry wt	52.4198	no
R2	Rural	Field	nutritional_element	Magnesium	mg/100g fresh wt	45.3	no
R2	Rural	Field	nutritional_element	Magnesium	mg/100g fresh wt	44.9	no
R2	Rural	Field	nutritional_element	Magnesium	mg/100g fresh wt	43	no
R2	Rural	Field	nutritional_element	Magnesium	mg/100g dry wt	55.6348	no
R2	Rural	Field	nutritional_element	Magnesium	mg/100g dry wt	53.497	no
R2	Rural	Field	nutritional_element	Magnesium	mg/100g dry wt	55.0693	no
R2	Rural	Field	nutritional_element	Magnesium	mg/100g fresh wt	46.8	no
R2	Rural	Market	nutritional_element	Magnesium	mg/100g dry wt	50.4121	no
R2	Rural	Market	nutritional_element	Magnesium	mg/100g fresh wt	42.2	no
R2	Rural	Market	nutritional_element	Magnesium	mg/100g dry wt	47.4474	no
R2	Rural	Market	nutritional_element	Magnesium	mg/100g fresh wt	39.5	no
R3	Rural	Market	nutritional_element	Magnesium	mg/100g dry wt	35.7351	no
R3	Rural	Field	nutritional_element	Magnesium	mg/100g fresh wt	38	no
R3	Rural	Field	nutritional_element	Magnesium	mg/100g dry wt	44.3252	no
R3	Rural	Market	nutritional_element	Magnesium	mg/100g fresh wt	30.5	no
R3	Rural	Market	nutritional_element	Magnesium	mg/100g dry wt	35.4651	no
R3	Rural	Market	nutritional_element	Magnesium	mg/100g fresh wt	30.7	no
R3	Rural	Field	nutritional_element	Magnesium	mg/100g dry wt	47.3672	no
R3	Rural	Field	nutritional_element	Magnesium	mg/100g fresh wt	42.2	no
R3	Rural	Field	nutritional_element	Magnesium	mg/100g dry wt	49.548	no
R3	Rural	Field	nutritional_element	Magnesium	mg/100g fresh wt	38.9	no
R3	Rural	Field	nutritional_element	Magnesium	mg/100g dry wt	45.4838	no
R3	Rural	Field	nutritional_element	Magnesium	mg/100g fresh wt	40.3	no
R4	Rural	Field	nutritional_element	Magnesium	mg/100g fresh wt	42.6	no
R4	Rural	Field	nutritional_element	Magnesium	mg/100g dry wt	49.9238	no
R4	Rural	Field	nutritional_element	Magnesium	mg/100g dry wt	54.5241	no
R4	Rural	Field	nutritional_element	Magnesium	mg/100g dry wt	55.2882	no
R4	Rural	Field	nutritional_element	Magnesium	mg/100g fresh wt	41.3	no
R4	Rural	Field	nutritional_element	Magnesium	mg/100g dry wt	48.0456	no
R4	Rural	Field	nutritional_element	Magnesium	mg/100g fresh wt	47.1	no
R4	Rural	Market	nutritional_element	Magnesium	mg/100g dry wt	40.7997	no
R4	Rural	Field	nutritional_element	Magnesium	mg/100g fresh wt	46.4	no
R4	Rural	Market	nutritional_element	Magnesium	mg/100g fresh wt	35.5	no
R4	Rural	Market	nutritional_element	Magnesium	mg/100g dry wt	40.9387	no
R4	Rural	Market	nutritional_element	Magnesium	mg/100g fresh wt	35.1	no
U1	Urban	Field	nutritional_element	Magnesium	mg/100g dry wt	36.3293	no
U1	Urban	Field	nutritional_element	Magnesium	mg/100g dry wt	44.402	no
U1	Urban	Field	nutritional_element	Magnesium	mg/100g fresh wt	32.7	no
U1	Urban	Field	nutritional_element	Magnesium	mg/100g fresh wt	39.5	no
U1	Urban	Field	nutritional_element	Magnesium	mg/100g dry wt	42.7192	no
U1	Urban	Field	nutritional_element	Magnesium	mg/100g fresh wt	38.05	no
U1	Urban	Market	nutritional_element	Magnesium	mg/100g dry wt	67.8016	no
U1	Urban	Field	nutritional_element	Magnesium	mg/100g dry wt	45.162	no
U1	Urban	Field	nutritional_element	Magnesium	mg/100g fresh wt	40.7	no
U1	Urban	Market	nutritional_element	Magnesium	mg/100g fresh wt	57.95	no
U2	Urban	Field	nutritional_element	Magnesium	mg/100g fresh wt	68.2	no
U2	Urban	Field	nutritional_element	Magnesium	mg/100g fresh wt	68.3	no
U2	Urban	Field	nutritional_element	Magnesium	mg/100g dry wt	79.0175	no
U2	Urban	Field	nutritional_element	Magnesium	mg/100g dry wt	79.0235	no
U2	Urban	Field	nutritional_element	Magnesium	mg/100g dry wt	74.3955	no
U2	Urban	Field	nutritional_element	Magnesium	mg/100g fresh wt	64.3	no
R1	Rural	Market	nutritional_element	Manganese	mg/100g dry wt	0.706929	no
R1	Rural	Field	nutritional_element	Manganese	mg/100g dry wt	0.701714	no
R1	Rural	Market	nutritional_element	Manganese	mg/100g fresh wt	0.604	no
R1	Rural	Market	nutritional_element	Manganese	mg/100g fresh wt	0.622	no
R1	Rural	Market	nutritional_element	Manganese	mg/100g dry wt	0.727613	no
R1	Rural	Field	nutritional_element	Manganese	mg/100g fresh wt	0.61	no
R1	Rural	Field	nutritional_element	Manganese	mg/100g fresh wt	0.633	no
R1	Rural	Field	nutritional_element	Manganese	mg/100g dry wt	0.698036	no
R1	Rural	Field	nutritional_element	Manganese	mg/100g dry wt	0.730905	no
R1	Rural	Field	nutritional_element	Manganese	mg/100g dry wt	0.722464	no
R1	Rural	Field	nutritional_element	Manganese	mg/100g fresh wt	0.631	no
R1	Rural	Field	nutritional_element	Manganese	mg/100g fresh wt	0.606	no
R2	Rural	Market	nutritional_element	Manganese	mg/100g fresh wt	1.17	no
R2	Rural	Field	nutritional_element	Manganese	mg/100g fresh wt	1.37	no
R2	Rural	Market	nutritional_element	Manganese	mg/100g dry wt	1.40541	no
R2	Rural	Field	nutritional_element	Manganese	mg/100g dry wt	1.50975	no
R2	Rural	Market	nutritional_element	Manganese	mg/100g fresh wt	1.17	no
R2	Rural	Market	nutritional_element	Manganese	mg/100g dry wt	1.39768	no
R2	Rural	Field	nutritional_element	Manganese	mg/100g fresh wt	1.27	no
R2	Rural	Field	nutritional_element	Manganese	mg/100g fresh wt	1.24	no
R2	Rural	Field	nutritional_element	Manganese	mg/100g dry wt	1.47742	no
R2	Rural	Field	nutritional_element	Manganese	mg/100g dry wt	1.67012	no
R2	Rural	Field	nutritional_element	Manganese	mg/100g fresh wt	1.27	no
R2	Rural	Field	nutritional_element	Manganese	mg/100g dry wt	1.54389	no
R3	Rural	Field	nutritional_element	Manganese	mg/100g fresh wt	0.841	no
R3	Rural	Field	nutritional_element	Manganese	mg/100g dry wt	0.980987	no
R3	Rural	Market	nutritional_element	Manganese	mg/100g fresh wt	0.758	no
R3	Rural	Market	nutritional_element	Manganese	mg/100g dry wt	0.882319	no
R3	Rural	Field	nutritional_element	Manganese	mg/100g fresh wt	0.835	no
R3	Rural	Field	nutritional_element	Manganese	mg/100g dry wt	0.979079	no
R3	Rural	Field	nutritional_element	Manganese	mg/100g fresh wt	0.873	no
R3	Rural	Field	nutritional_element	Manganese	mg/100g dry wt	0.976323	no
R3	Rural	Field	nutritional_element	Manganese	mg/100g fresh wt	0.833	no
R3	Rural	Field	nutritional_element	Manganese	mg/100g dry wt	1.02501	no
R3	Rural	Market	nutritional_element	Manganese	mg/100g fresh wt	0.766	no
R3	Rural	Market	nutritional_element	Manganese	mg/100g dry wt	0.890698	no
R4	Rural	Field	nutritional_element	Manganese	mg/100g dry wt	0.834109	no
R4	Rural	Field	nutritional_element	Manganese	mg/100g dry wt	0.934382	no
R4	Rural	Field	nutritional_element	Manganese	mg/100g fresh wt	0.717	no
R4	Rural	Field	nutritional_element	Manganese	mg/100g dry wt	0.896519	no
R4	Rural	Field	nutritional_element	Manganese	mg/100g fresh wt	0.765	no
R4	Rural	Field	nutritional_element	Manganese	mg/100g dry wt	0.896592	no
R4	Rural	Field	nutritional_element	Manganese	mg/100g fresh wt	0.763	no
R4	Rural	Market	nutritional_element	Manganese	mg/100g fresh wt	0.662	no
R4	Rural	Market	nutritional_element	Manganese	mg/100g dry wt	0.752063	no
R4	Rural	Market	nutritional_element	Manganese	mg/100g dry wt	0.76342	no
R4	Rural	Market	nutritional_element	Manganese	mg/100g fresh wt	0.647	no
R4	Rural	Field	nutritional_element	Manganese	mg/100g fresh wt	0.796	no
U1	Urban	Field	nutritional_element	Manganese	mg/100g fresh wt	0.356	no
U1	Urban	Field	nutritional_element	Manganese	mg/100g dry wt	0.488238	no
U1	Urban	Field	nutritional_element	Manganese	mg/100g dry wt	0.458067	no
U1	Urban	Field	nutritional_element	Manganese	mg/100g dry wt	0.395512	no
U1	Urban	Market	nutritional_element	Manganese	mg/100g fresh wt	0.49	no
U1	Urban	Field	nutritional_element	Manganese	mg/100g fresh wt	0.449	no
U1	Urban	Field	nutritional_element	Manganese	mg/100g dry wt	0.504721	no
U1	Urban	Field	nutritional_element	Manganese	mg/100g fresh wt	0.44	no
U1	Urban	Market	nutritional_element	Manganese	mg/100g dry wt	0.573301	no
U1	Urban	Field	nutritional_element	Manganese	mg/100g fresh wt	0.408	no
U2	Urban	Field	nutritional_element	Manganese	mg/100g dry wt	0.88858	no
U2	Urban	Field	nutritional_element	Manganese	mg/100g fresh wt	0.768	no
U2	Urban	Field	nutritional_element	Manganese	mg/100g dry wt	0.982505	no
U2	Urban	Field	nutritional_element	Manganese	mg/100g fresh wt	0.848	no
U2	Urban	Field	nutritional_element	Manganese	mg/100g dry wt	0.799491	no
U2	Urban	Field	nutritional_element	Manganese	mg/100g fresh wt	0.691	no
R1	Rural	Market	nutritional_element	Molybdenum	mg/100g dry wt	0.0300796	no
R1	Rural	Field	nutritional_element	Molybdenum	mg/100g dry wt	0.0268032	no
R1	Rural	Market	nutritional_element	Molybdenum	mg/100g fresh wt	0.0257	no
R1	Rural	Market	nutritional_element	Molybdenum	mg/100g fresh wt	0.0196	no
R1	Rural	Market	nutritional_element	Molybdenum	mg/100g dry wt	0.022928	no
R1	Rural	Field	nutritional_element	Molybdenum	mg/100g fresh wt	0.0233	no
R1	Rural	Field	nutritional_element	Molybdenum	mg/100g fresh wt	0.0211	no
R1	Rural	Field	nutritional_element	Molybdenum	mg/100g dry wt	0.0206186	no
R1	Rural	Field	nutritional_element	Molybdenum	mg/100g dry wt	0.0243635	no
R1	Rural	Field	nutritional_element	Molybdenum	mg/100g dry wt	0.0200939	no
R1	Rural	Field	nutritional_element	Molybdenum	mg/100g fresh wt	0.01755	no
R1	Rural	Field	nutritional_element	Molybdenum	mg/100g fresh wt	0.0179	no
R2	Rural	Market	nutritional_element	Molybdenum	mg/100g fresh wt	0.0152	no
R2	Rural	Market	nutritional_element	Molybdenum	mg/100g dry wt	0.0182583	no
R2	Rural	Field	nutritional_element	Molybdenum	mg/100g fresh wt	0.0105	no
R2	Rural	Market	nutritional_element	Molybdenum	mg/100g fresh wt	0.0118	no
R2	Rural	Market	nutritional_element	Molybdenum	mg/100g dry wt	0.0140963	no
R2	Rural	Field	nutritional_element	Molybdenum	mg/100g fresh wt	0.01295	no
R2	Rural	Field	nutritional_element	Molybdenum	mg/100g dry wt	0.0153947	no
R2	Rural	Field	nutritional_element	Molybdenum	mg/100g fresh wt	0.0125	no
R2	Rural	Field	nutritional_element	Molybdenum	mg/100g dry wt	0.0148934	no
R2	Rural	Field	nutritional_element	Molybdenum	mg/100g dry wt	0.0128002	no
R2	Rural	Field	nutritional_element	Molybdenum	mg/100g fresh wt	0.0131	no
R2	Rural	Field	nutritional_element	Molybdenum	mg/100g dry wt	0.0159251	no
R3	Rural	Field	nutritional_element	Molybdenum	mg/100g fresh wt	0.0268	no
R3	Rural	Field	nutritional_element	Molybdenum	mg/100g dry wt	0.0312609	no
R3	Rural	Market	nutritional_element	Molybdenum	mg/100g fresh wt	0.0287	no
R3	Rural	Market	nutritional_element	Molybdenum	mg/100g dry wt	0.0334071	no
R3	Rural	Field	nutritional_element	Molybdenum	mg/100g fresh wt	0.0265	no
R3	Rural	Field	nutritional_element	Molybdenum	mg/100g fresh wt	0.0267	no
R3	Rural	Field	nutritional_element	Molybdenum	mg/100g dry wt	0.0313822	no
R3	Rural	Field	nutritional_element	Molybdenum	mg/100g dry wt	0.0309851	no
R3	Rural	Field	nutritional_element	Molybdenum	mg/100g dry wt	0.0349888	no
R3	Rural	Market	nutritional_element	Molybdenum	mg/100g dry wt	0.0136047	no
R3	Rural	Field	nutritional_element	Molybdenum	mg/100g fresh wt	0.0298	no
R3	Rural	Market	nutritional_element	Molybdenum	mg/100g fresh wt	0.0117	no
R4	Rural	Field	nutritional_element	Molybdenum	mg/100g fresh wt	0.0164	no
R4	Rural	Field	nutritional_element	Molybdenum	mg/100g dry wt	0.0160987	no
R4	Rural	Field	nutritional_element	Molybdenum	mg/100g fresh wt	0.017	no
R4	Rural	Field	nutritional_element	Molybdenum	mg/100g dry wt	0.0190786	no
R4	Rural	Field	nutritional_element	Molybdenum	mg/100g fresh wt	0.0206	no
R4	Rural	Field	nutritional_element	Molybdenum	mg/100g dry wt	0.0199554	no
R4	Rural	Field	nutritional_element	Molybdenum	mg/100g dry wt	0.0241416	no
R4	Rural	Market	nutritional_element	Molybdenum	mg/100g dry wt	0.0208067	no
R4	Rural	Market	nutritional_element	Molybdenum	mg/100g fresh wt	0.0155	no
R4	Rural	Market	nutritional_element	Molybdenum	mg/100g dry wt	0.0178746	no
R4	Rural	Market	nutritional_element	Molybdenum	mg/100g fresh wt	0.0179	no
R4	Rural	Field	nutritional_element	Molybdenum	mg/100g fresh wt	0.0137	no
U1	Urban	Field	nutritional_element	Molybdenum	mg/100g fresh wt	0.02645	no
U1	Urban	Market	nutritional_element	Molybdenum	mg/100g fresh wt	0.0363	no
U1	Urban	Field	nutritional_element	Molybdenum	mg/100g dry wt	0.0403054	no
U1	Urban	Field	nutritional_element	Molybdenum	mg/100g dry wt	0.0293856	no
U1	Urban	Market	nutritional_element	Molybdenum	mg/100g dry wt	0.042471	no
U1	Urban	Field	nutritional_element	Molybdenum	mg/100g fresh wt	0.0247	no
U1	Urban	Field	nutritional_element	Molybdenum	mg/100g dry wt	0.0277653	no
U1	Urban	Field	nutritional_element	Molybdenum	mg/100g fresh wt	0.0213	no
U1	Urban	Field	nutritional_element	Molybdenum	mg/100g fresh wt	0.0359	no
U1	Urban	Field	nutritional_element	Molybdenum	mg/100g dry wt	0.0236352	no
U2	Urban	Field	nutritional_element	Molybdenum	mg/100g fresh wt	0.0358	no
U2	Urban	Field	nutritional_element	Molybdenum	mg/100g fresh wt	0.0348	no
U2	Urban	Field	nutritional_element	Molybdenum	mg/100g dry wt	0.0414784	no
U2	Urban	Field	nutritional_element	Molybdenum	mg/100g dry wt	0.0402638	no
U2	Urban	Field	nutritional_element	Molybdenum	mg/100g dry wt	0.043677	no
U2	Urban	Field	nutritional_element	Molybdenum	mg/100g fresh wt	0.03775	no
R1	Rural	Field	nutritional_element	Phosphorous	mg/100g dry wt	72.975	no
R1	Rural	Field	nutritional_element	Phosphorous	mg/100g fresh wt	63.2	no
R1	Rural	Field	nutritional_element	Phosphorous	mg/100g dry wt	77.2908	no
R1	Rural	Field	nutritional_element	Phosphorous	mg/100g fresh wt	56.1	no
R1	Rural	Field	nutritional_element	Phosphorous	mg/100g dry wt	73.4499	no
R1	Rural	Field	nutritional_element	Phosphorous	mg/100g fresh wt	63.85	no
R1	Rural	Field	nutritional_element	Phosphorous	mg/100g dry wt	64.2317	no
R1	Rural	Field	nutritional_element	Phosphorous	mg/100g fresh wt	67.1	no
R1	Rural	Market	nutritional_element	Phosphorous	mg/100g dry wt	70.5387	no
R1	Rural	Market	nutritional_element	Phosphorous	mg/100g fresh wt	60.3	no
R1	Rural	Market	nutritional_element	Phosphorous	mg/100g dry wt	79.3539	no
R1	Rural	Market	nutritional_element	Phosphorous	mg/100g fresh wt	67.8	no
R2	Rural	Field	nutritional_element	Phosphorous	mg/100g dry wt	45.768	no
R2	Rural	Field	nutritional_element	Phosphorous	mg/100g fresh wt	38.2	no
R2	Rural	Field	nutritional_element	Phosphorous	mg/100g dry wt	45.5141	no
R2	Rural	Field	nutritional_element	Phosphorous	mg/100g fresh wt	38.5	no
R2	Rural	Market	nutritional_element	Phosphorous	mg/100g fresh wt	34.4	no
R2	Rural	Market	nutritional_element	Phosphorous	mg/100g dry wt	41.3213	no
R2	Rural	Market	nutritional_element	Phosphorous	mg/100g fresh wt	40.6	no
R2	Rural	Market	nutritional_element	Phosphorous	mg/100g dry wt	48.5008	no
R2	Rural	Field	nutritional_element	Phosphorous	mg/100g fresh wt	36.9	no
R2	Rural	Field	nutritional_element	Phosphorous	mg/100g dry wt	44.8578	no
R2	Rural	Field	nutritional_element	Phosphorous	mg/100g fresh wt	37.3	no
R2	Rural	Field	nutritional_element	Phosphorous	mg/100g dry wt	45.4712	no
R3	Rural	Field	nutritional_element	Phosphorous	mg/100g dry wt	73.5457	no
R3	Rural	Field	nutritional_element	Phosphorous	mg/100g fresh wt	62.9	no
R3	Rural	Field	nutritional_element	Phosphorous	mg/100g dry wt	72.2034	no
R3	Rural	Field	nutritional_element	Phosphorous	mg/100g fresh wt	68.7	no
R3	Rural	Field	nutritional_element	Phosphorous	mg/100g dry wt	76.4354	no
R3	Rural	Field	nutritional_element	Phosphorous	mg/100g fresh wt	65.1	no
R3	Rural	Field	nutritional_element	Phosphorous	mg/100g dry wt	80.7475	no
R3	Rural	Market	nutritional_element	Phosphorous	mg/100g fresh wt	60.9	no
R3	Rural	Field	nutritional_element	Phosphorous	mg/100g fresh wt	61.9	no
R3	Rural	Market	nutritional_element	Phosphorous	mg/100g dry wt	70.814	no
R3	Rural	Market	nutritional_element	Phosphorous	mg/100g dry wt	67.0469	no
R3	Rural	Market	nutritional_element	Phosphorous	mg/100g fresh wt	57.6	no
R4	Rural	Market	nutritional_element	Phosphorous	mg/100g fresh wt	46.1	no
R4	Rural	Field	nutritional_element	Phosphorous	mg/100g fresh wt	47.5	no
R4	Rural	Market	nutritional_element	Phosphorous	mg/100g dry wt	53.586	no
R4	Rural	Market	nutritional_element	Phosphorous	mg/100g fresh wt	41.4	no
R4	Rural	Market	nutritional_element	Phosphorous	mg/100g dry wt	47.7426	no
R4	Rural	Field	nutritional_element	Phosphorous	mg/100g dry wt	55.8167	no
R4	Rural	Field	nutritional_element	Phosphorous	mg/100g dry wt	54.2317	no
R4	Rural	Field	nutritional_element	Phosphorous	mg/100g fresh wt	44.5	no
R4	Rural	Field	nutritional_element	Phosphorous	mg/100g dry wt	52.1505	no
R4	Rural	Field	nutritional_element	Phosphorous	mg/100g fresh wt	47	no
R4	Rural	Field	nutritional_element	Phosphorous	mg/100g dry wt	54.6766	no
R4	Rural	Field	nutritional_element	Phosphorous	mg/100g fresh wt	46.2	no
U1	Urban	Market	nutritional_element	Phosphorous	mg/100g dry wt	62.9461	no
U1	Urban	Market	nutritional_element	Phosphorous	mg/100g fresh wt	53.8	no
U1	Urban	Field	nutritional_element	Phosphorous	mg/100g fresh wt	50.75	no
U1	Urban	Field	nutritional_element	Phosphorous	mg/100g fresh wt	52.5	no
U1	Urban	Field	nutritional_element	Phosphorous	mg/100g dry wt	56.9777	no
U1	Urban	Field	nutritional_element	Phosphorous	mg/100g dry wt	59.0153	no
U1	Urban	Field	nutritional_element	Phosphorous	mg/100g dry wt	47.7725	no
U1	Urban	Field	nutritional_element	Phosphorous	mg/100g dry wt	57.257	no
U1	Urban	Field	nutritional_element	Phosphorous	mg/100g fresh wt	43	no
U1	Urban	Field	nutritional_element	Phosphorous	mg/100g fresh wt	51.6	no
U2	Urban	Field	nutritional_element	Phosphorous	mg/100g fresh wt	55.6	no
U2	Urban	Field	nutritional_element	Phosphorous	mg/100g fresh wt	59.1	no
U2	Urban	Field	nutritional_element	Phosphorous	mg/100g dry wt	64.419	no
U2	Urban	Field	nutritional_element	Phosphorous	mg/100g dry wt	68.379	no
U2	Urban	Field	nutritional_element	Phosphorous	mg/100g dry wt	68.4947	no
U2	Urban	Field	nutritional_element	Phosphorous	mg/100g fresh wt	59.2	no
R1	Rural	Market	nutritional_element	Potassium	mg/100g dry wt	564.139	no
R1	Rural	Field	nutritional_element	Potassium	mg/100g dry wt	507.305	no
R1	Rural	Market	nutritional_element	Potassium	mg/100g fresh wt	482	no
R1	Rural	Market	nutritional_element	Potassium	mg/100g fresh wt	482	no
R1	Rural	Market	nutritional_element	Potassium	mg/100g dry wt	563.842	no
R1	Rural	Field	nutritional_element	Potassium	mg/100g fresh wt	441	no
R1	Rural	Field	nutritional_element	Potassium	mg/100g fresh wt	468	no
R1	Rural	Field	nutritional_element	Potassium	mg/100g dry wt	489.547	no
R1	Rural	Field	nutritional_element	Potassium	mg/100g dry wt	540.385	no
R1	Rural	Field	nutritional_element	Potassium	mg/100g dry wt	506.068	no
R1	Rural	Field	nutritional_element	Potassium	mg/100g fresh wt	442	no
R1	Rural	Field	nutritional_element	Potassium	mg/100g fresh wt	425	no
R2	Rural	Market	nutritional_element	Potassium	mg/100g fresh wt	377	no
R2	Rural	Field	nutritional_element	Potassium	mg/100g fresh wt	508	no
R2	Rural	Market	nutritional_element	Potassium	mg/100g dry wt	452.853	no
R2	Rural	Market	nutritional_element	Potassium	mg/100g fresh wt	420	no
R2	Rural	Market	nutritional_element	Potassium	mg/100g dry wt	501.732	no
R2	Rural	Field	nutritional_element	Potassium	mg/100g dry wt	619.286	no
R2	Rural	Field	nutritional_element	Potassium	mg/100g dry wt	507.608	no
R2	Rural	Field	nutritional_element	Potassium	mg/100g fresh wt	452	no
R2	Rural	Field	nutritional_element	Potassium	mg/100g dry wt	538.544	no
R2	Rural	Field	nutritional_element	Potassium	mg/100g fresh wt	460	no
R2	Rural	Field	nutritional_element	Potassium	mg/100g dry wt	559.203	no
R2	Rural	Field	nutritional_element	Potassium	mg/100g fresh wt	427	no
R3	Rural	Field	nutritional_element	Potassium	mg/100g fresh wt	432	no
R3	Rural	Field	nutritional_element	Potassium	mg/100g dry wt	503.908	no
R3	Rural	Market	nutritional_element	Potassium	mg/100g fresh wt	399	no
R3	Rural	Market	nutritional_element	Potassium	mg/100g dry wt	464.44	no
R3	Rural	Field	nutritional_element	Potassium	mg/100g fresh wt	443	no
R3	Rural	Field	nutritional_element	Potassium	mg/100g dry wt	544.194	no
R3	Rural	Field	nutritional_element	Potassium	mg/100g fresh wt	468	no
R3	Rural	Field	nutritional_element	Potassium	mg/100g dry wt	517.977	no
R3	Rural	Field	nutritional_element	Potassium	mg/100g fresh wt	463	no
R3	Rural	Field	nutritional_element	Potassium	mg/100g dry wt	549.489	no
R3	Rural	Market	nutritional_element	Potassium	mg/100g fresh wt	434	no
R3	Rural	Market	nutritional_element	Potassium	mg/100g dry wt	504.651	no
R4	Rural	Field	nutritional_element	Potassium	mg/100g dry wt	457.189	no
R4	Rural	Field	nutritional_element	Potassium	mg/100g dry wt	477.756	no
R4	Rural	Field	nutritional_element	Potassium	mg/100g fresh wt	393	no
R4	Rural	Field	nutritional_element	Potassium	mg/100g dry wt	459.393	no
R4	Rural	Field	nutritional_element	Potassium	mg/100g fresh wt	392	no
R4	Rural	Field	nutritional_element	Potassium	mg/100g dry wt	504.113	no
R4	Rural	Field	nutritional_element	Potassium	mg/100g fresh wt	429	no
R4	Rural	Market	nutritional_element	Potassium	mg/100g fresh wt	357	no
R4	Rural	Market	nutritional_element	Potassium	mg/100g dry wt	430.083	no
R4	Rural	Market	nutritional_element	Potassium	mg/100g dry wt	411.693	no
R4	Rural	Market	nutritional_element	Potassium	mg/100g fresh wt	370	no
R4	Rural	Field	nutritional_element	Potassium	mg/100g fresh wt	407	no
U1	Urban	Field	nutritional_element	Potassium	mg/100g fresh wt	271	no
U1	Urban	Field	nutritional_element	Potassium	mg/100g dry wt	275.189	no
U1	Urban	Field	nutritional_element	Potassium	mg/100g dry wt	372.179	no
U1	Urban	Field	nutritional_element	Potassium	mg/100g dry wt	301.078	no
U1	Urban	Market	nutritional_element	Potassium	mg/100g fresh wt	396	no
U1	Urban	Field	nutritional_element	Potassium	mg/100g fresh wt	312	no
U1	Urban	Field	nutritional_element	Potassium	mg/100g dry wt	350.719	no
U1	Urban	Field	nutritional_element	Potassium	mg/100g fresh wt	248	no
U1	Urban	Market	nutritional_element	Potassium	mg/100g dry wt	463.32	no
U1	Urban	Field	nutritional_element	Potassium	mg/100g fresh wt	331.5	no
U2	Urban	Field	nutritional_element	Potassium	mg/100g dry wt	399.167	no
U2	Urban	Field	nutritional_element	Potassium	mg/100g fresh wt	345	no
U2	Urban	Field	nutritional_element	Potassium	mg/100g dry wt	375.391	no
U2	Urban	Field	nutritional_element	Potassium	mg/100g fresh wt	324	no
U2	Urban	Field	nutritional_element	Potassium	mg/100g dry wt	409.58	no
U2	Urban	Field	nutritional_element	Potassium	mg/100g fresh wt	354	no
R1	Rural	Market	nutritional_element	Sodium	mg/100g dry wt	11.5871	no
R1	Rural	Field	nutritional_element	Sodium	mg/100g dry wt	9.65144	no
R1	Rural	Market	nutritional_element	Sodium	mg/100g fresh wt	9.9	no
R1	Rural	Market	nutritional_element	Sodium	mg/100g fresh wt	6.92	no
R1	Rural	Market	nutritional_element	Sodium	mg/100g dry wt	8.09499	no
R1	Rural	Field	nutritional_element	Sodium	mg/100g fresh wt	8.39	no
R1	Rural	Field	nutritional_element	Sodium	mg/100g fresh wt	9.69	no
R1	Rural	Field	nutritional_element	Sodium	mg/100g dry wt	9.59512	no
R1	Rural	Field	nutritional_element	Sodium	mg/100g dry wt	11.1887	no
R1	Rural	Field	nutritional_element	Sodium	mg/100g dry wt	12.022	no
R1	Rural	Field	nutritional_element	Sodium	mg/100g fresh wt	10.5	no
R1	Rural	Field	nutritional_element	Sodium	mg/100g fresh wt	8.33	no
R2	Rural	Market	nutritional_element	Sodium	mg/100g fresh wt	22.4	no
R2	Rural	Market	nutritional_element	Sodium	mg/100g dry wt	26.9069	no
R2	Rural	Field	nutritional_element	Sodium	mg/100g fresh wt	4.44	no
R2	Rural	Market	nutritional_element	Sodium	mg/100g fresh wt	13.7	no
R2	Rural	Market	nutritional_element	Sodium	mg/100g dry wt	16.366	no
R2	Rural	Field	nutritional_element	Sodium	mg/100g fresh wt	16.7	no
R2	Rural	Field	nutritional_element	Sodium	mg/100g dry wt	19.8526	no
R2	Rural	Field	nutritional_element	Sodium	mg/100g fresh wt	9.1	no
R2	Rural	Field	nutritional_element	Sodium	mg/100g dry wt	10.8424	no
R2	Rural	Field	nutritional_element	Sodium	mg/100g dry wt	5.41265	no
R2	Rural	Field	nutritional_element	Sodium	mg/100g fresh wt	7.97	no
R2	Rural	Field	nutritional_element	Sodium	mg/100g dry wt	9.68879	no
R3	Rural	Field	nutritional_element	Sodium	mg/100g fresh wt	7.55	no
R3	Rural	Field	nutritional_element	Sodium	mg/100g dry wt	8.80672	no
R3	Rural	Market	nutritional_element	Sodium	mg/100g fresh wt	6.34	no
R3	Rural	Market	nutritional_element	Sodium	mg/100g dry wt	7.37982	no
R3	Rural	Field	nutritional_element	Sodium	mg/100g fresh wt	9.46	no
R3	Rural	Field	nutritional_element	Sodium	mg/100g fresh wt	8.84	no
R3	Rural	Field	nutritional_element	Sodium	mg/100g dry wt	10.3902	no
R3	Rural	Field	nutritional_element	Sodium	mg/100g dry wt	11.0611	no
R3	Rural	Field	nutritional_element	Sodium	mg/100g dry wt	10.3792	no
R3	Rural	Market	nutritional_element	Sodium	mg/100g dry wt	6.2907	no
R3	Rural	Field	nutritional_element	Sodium	mg/100g fresh wt	8.84	no
R3	Rural	Market	nutritional_element	Sodium	mg/100g fresh wt	5.41	no
R4	Rural	Field	nutritional_element	Sodium	mg/100g fresh wt	7.91	no
R4	Rural	Field	nutritional_element	Sodium	mg/100g dry wt	8.20212	no
R4	Rural	Field	nutritional_element	Sodium	mg/100g fresh wt	7.22	no
R4	Rural	Field	nutritional_element	Sodium	mg/100g dry wt	9.20195	no
R4	Rural	Field	nutritional_element	Sodium	mg/100g fresh wt	4.93	no
R4	Rural	Field	nutritional_element	Sodium	mg/100g dry wt	8.47517	no
R4	Rural	Field	nutritional_element	Sodium	mg/100g dry wt	5.77757	no
R4	Rural	Market	nutritional_element	Sodium	mg/100g dry wt	8.81088	no
R4	Rural	Market	nutritional_element	Sodium	mg/100g fresh wt	9.17	no
R4	Rural	Market	nutritional_element	Sodium	mg/100g dry wt	10.5749	no
R4	Rural	Market	nutritional_element	Sodium	mg/100g fresh wt	7.58	no
R4	Rural	Field	nutritional_element	Sodium	mg/100g fresh wt	6.98	no
U1	Urban	Field	nutritional_element	Sodium	mg/100g fresh wt	24.6	no
U1	Urban	Market	nutritional_element	Sodium	mg/100g fresh wt	36.7	no
U1	Urban	Field	nutritional_element	Sodium	mg/100g dry wt	28.4608	no
U1	Urban	Field	nutritional_element	Sodium	mg/100g dry wt	27.3303	no
U1	Urban	Market	nutritional_element	Sodium	mg/100g dry wt	42.939	no
U1	Urban	Field	nutritional_element	Sodium	mg/100g fresh wt	23.6	no
U1	Urban	Field	nutritional_element	Sodium	mg/100g dry wt	26.5288	no
U1	Urban	Field	nutritional_element	Sodium	mg/100g fresh wt	26.6	no
U1	Urban	Field	nutritional_element	Sodium	mg/100g fresh wt	25.35	no
U1	Urban	Field	nutritional_element	Sodium	mg/100g dry wt	29.5162	no
U2	Urban	Field	nutritional_element	Sodium	mg/100g fresh wt	8.27	no
U2	Urban	Field	nutritional_element	Sodium	mg/100g fresh wt	9.59	no
U2	Urban	Field	nutritional_element	Sodium	mg/100g dry wt	9.58174	no
U2	Urban	Field	nutritional_element	Sodium	mg/100g dry wt	11.0957	no
U2	Urban	Field	nutritional_element	Sodium	mg/100g dry wt	9.90397	no
U2	Urban	Field	nutritional_element	Sodium	mg/100g fresh wt	8.56	no
R1	Rural	Field	nutritional_element	Zinc	mg/100g dry wt	0.421454	no
R1	Rural	Field	nutritional_element	Zinc	mg/100g fresh wt	0.365	no
R1	Rural	Field	nutritional_element	Zinc	mg/100g dry wt	0.430801	no
R1	Rural	Field	nutritional_element	Zinc	mg/100g fresh wt	0.314	no
R1	Rural	Field	nutritional_element	Zinc	mg/100g dry wt	0.37559	no
R1	Rural	Field	nutritional_element	Zinc	mg/100g fresh wt	0.3265	no
R1	Rural	Field	nutritional_element	Zinc	mg/100g dry wt	0.359515	no
R1	Rural	Field	nutritional_element	Zinc	mg/100g fresh wt	0.374	no
R1	Rural	Market	nutritional_element	Zinc	mg/100g dry wt	0.374335	no
R1	Rural	Market	nutritional_element	Zinc	mg/100g fresh wt	0.32	no
R1	Rural	Market	nutritional_element	Zinc	mg/100g dry wt	0.395599	no
R1	Rural	Market	nutritional_element	Zinc	mg/100g fresh wt	0.338	no
R2	Rural	Field	nutritional_element	Zinc	mg/100g dry wt	0.455302	no
R2	Rural	Field	nutritional_element	Zinc	mg/100g fresh wt	0.427	no
R2	Rural	Field	nutritional_element	Zinc	mg/100g dry wt	0.508757	no
R2	Rural	Field	nutritional_element	Zinc	mg/100g fresh wt	0.383	no
R2	Rural	Market	nutritional_element	Zinc	mg/100g fresh wt	0.39	no
R2	Rural	Market	nutritional_element	Zinc	mg/100g dry wt	0.468468	no
R2	Rural	Market	nutritional_element	Zinc	mg/100g fresh wt	0.369	no
R2	Rural	Market	nutritional_element	Zinc	mg/100g dry wt	0.440808	no
R2	Rural	Field	nutritional_element	Zinc	mg/100g fresh wt	0.47	no
R2	Rural	Field	nutritional_element	Zinc	mg/100g dry wt	0.571359	no
R2	Rural	Field	nutritional_element	Zinc	mg/100g fresh wt	0.459	no
R2	Rural	Field	nutritional_element	Zinc	mg/100g dry wt	0.559551	no
R3	Rural	Field	nutritional_element	Zinc	mg/100g dry wt	0.396375	no
R3	Rural	Field	nutritional_element	Zinc	mg/100g fresh wt	0.339	no
R3	Rural	Field	nutritional_element	Zinc	mg/100g dry wt	0.394261	no
R3	Rural	Field	nutritional_element	Zinc	mg/100g fresh wt	0.376	no
R3	Rural	Field	nutritional_element	Zinc	mg/100g dry wt	0.449689	no
R3	Rural	Field	nutritional_element	Zinc	mg/100g fresh wt	0.383	no
R3	Rural	Field	nutritional_element	Zinc	mg/100g dry wt	0.441937	no
R3	Rural	Market	nutritional_element	Zinc	mg/100g fresh wt	0.338	no
R3	Rural	Field	nutritional_element	Zinc	mg/100g fresh wt	0.338	no
R3	Rural	Market	nutritional_element	Zinc	mg/100g dry wt	0.393023	no
R3	Rural	Market	nutritional_element	Zinc	mg/100g dry wt	0.381795	no
R3	Rural	Market	nutritional_element	Zinc	mg/100g fresh wt	0.328	no
R4	Rural	Market	nutritional_element	Zinc	mg/100g fresh wt	0.425	no
R4	Rural	Field	nutritional_element	Zinc	mg/100g fresh wt	0.432	no
R4	Rural	Market	nutritional_element	Zinc	mg/100g dry wt	0.494014	no
R4	Rural	Market	nutritional_element	Zinc	mg/100g fresh wt	0.373	no
R4	Rural	Market	nutritional_element	Zinc	mg/100g dry wt	0.430145	no
R4	Rural	Field	nutritional_element	Zinc	mg/100g dry wt	0.507638	no
R4	Rural	Field	nutritional_element	Zinc	mg/100g dry wt	0.478929	no
R4	Rural	Field	nutritional_element	Zinc	mg/100g fresh wt	0.408	no
R4	Rural	Field	nutritional_element	Zinc	mg/100g dry wt	0.478144	no
R4	Rural	Field	nutritional_element	Zinc	mg/100g fresh wt	0.419	no
R4	Rural	Field	nutritional_element	Zinc	mg/100g dry wt	0.487436	no
R4	Rural	Field	nutritional_element	Zinc	mg/100g fresh wt	0.408	no
U1	Urban	Market	nutritional_element	Zinc	mg/100g dry wt	0.827776	no
U1	Urban	Market	nutritional_element	Zinc	mg/100g fresh wt	0.7075	no
U1	Urban	Field	nutritional_element	Zinc	mg/100g fresh wt	0.691	no
U1	Urban	Field	nutritional_element	Zinc	mg/100g fresh wt	0.632	no
U1	Urban	Field	nutritional_element	Zinc	mg/100g dry wt	0.775794	no
U1	Urban	Field	nutritional_element	Zinc	mg/100g dry wt	0.710432	no
U1	Urban	Field	nutritional_element	Zinc	mg/100g fresh wt	0.646	no
U1	Urban	Field	nutritional_element	Zinc	mg/100g dry wt	0.651039	no
U1	Urban	Field	nutritional_element	Zinc	mg/100g fresh wt	0.586	no
U1	Urban	Field	nutritional_element	Zinc	mg/100g dry wt	0.716822	no
U2	Urban	Field	nutritional_element	Zinc	mg/100g fresh wt	0.603	no
U2	Urban	Field	nutritional_element	Zinc	mg/100g fresh wt	0.585	no
U2	Urban	Field	nutritional_element	Zinc	mg/100g dry wt	0.698644	no
U2	Urban	Field	nutritional_element	Zinc	mg/100g dry wt	0.676848	no
U2	Urban	Field	nutritional_element	Zinc	mg/100g dry wt	0.612056	no
U2	Urban	Field	nutritional_element	Zinc	mg/100g fresh wt	0.529	no
R1	Rural	Field	non_essential_metal	Arsenic	ppm fresh wt	0.01	yes
R1	Rural	Field	non_essential_metal	Arsenic	ppm dry wt	0.0115187	yes
R1	Rural	Market	non_essential_metal	Arsenic	ppm fresh wt	0.01	yes
R1	Rural	Market	non_essential_metal	Arsenic	ppm dry wt	0.0117041	yes
R1	Rural	Field	non_essential_metal	Arsenic	ppm fresh wt	0.01	yes
R1	Rural	Field	non_essential_metal	Arsenic	ppm dry wt	0.0115035	yes
R1	Rural	Field	non_essential_metal	Arsenic	ppm fresh wt	0.01	yes
R1	Rural	Field	non_essential_metal	Arsenic	ppm dry wt	0.0115467	yes
R1	Rural	Field	non_essential_metal	Arsenic	ppm fresh wt	0.01	yes
R1	Rural	Field	non_essential_metal	Arsenic	ppm dry wt	0.0114495	yes
R1	Rural	Market	non_essential_metal	Arsenic	ppm fresh wt	0.01	yes
R1	Rural	Market	non_essential_metal	Arsenic	ppm dry wt	0.011698	yes
R2	Rural	Field	non_essential_metal	Arsenic	ppm dry wt	0.0121566	yes
R2	Rural	Field	non_essential_metal	Arsenic	ppm fresh wt	0.01	yes
R2	Rural	Field	non_essential_metal	Arsenic	ppm dry wt	0.0121907	yes
R2	Rural	Field	non_essential_metal	Arsenic	ppm fresh wt	0.01	yes
R2	Rural	Field	non_essential_metal	Arsenic	ppm dry wt	0.0119147	yes
R2	Rural	Field	non_essential_metal	Arsenic	ppm fresh wt	0.01	yes
R2	Rural	Field	non_essential_metal	Arsenic	ppm dry wt	0.0118878	yes
R2	Rural	Market	non_essential_metal	Arsenic	ppm fresh wt	0.01	yes
R2	Rural	Field	non_essential_metal	Arsenic	ppm fresh wt	0.01	yes
R2	Rural	Market	non_essential_metal	Arsenic	ppm dry wt	0.011946	yes
R2	Rural	Market	non_essential_metal	Arsenic	ppm dry wt	0.012012	yes
R2	Rural	Market	non_essential_metal	Arsenic	ppm fresh wt	0.01	yes
R3	Rural	Market	non_essential_metal	Arsenic	ppm fresh wt	0.01	yes
R3	Rural	Field	non_essential_metal	Arsenic	ppm fresh wt	0.01	yes
R3	Rural	Market	non_essential_metal	Arsenic	ppm dry wt	0.0116401	yes
R3	Rural	Field	non_essential_metal	Arsenic	ppm dry wt	0.0117536	yes
R3	Rural	Market	non_essential_metal	Arsenic	ppm fresh wt	0.01	yes
R3	Rural	Market	non_essential_metal	Arsenic	ppm dry wt	0.0116279	yes
R3	Rural	Field	non_essential_metal	Arsenic	ppm fresh wt	0.01	yes
R3	Rural	Field	non_essential_metal	Arsenic	ppm fresh wt	0.01	yes
R3	Rural	Field	non_essential_metal	Arsenic	ppm dry wt	0.0117412	yes
R3	Rural	Field	non_essential_metal	Arsenic	ppm dry wt	0.0116645	yes
R3	Rural	Field	non_essential_metal	Arsenic	ppm fresh wt	0.01	yes
R3	Rural	Field	non_essential_metal	Arsenic	ppm dry wt	0.0116925	yes
R4	Rural	Field	non_essential_metal	Arsenic	ppm fresh wt	0.01	yes
R4	Rural	Field	non_essential_metal	Arsenic	ppm dry wt	0.0117192	yes
R4	Rural	Field	non_essential_metal	Arsenic	ppm dry wt	0.0117509	yes
R4	Rural	Field	non_essential_metal	Arsenic	ppm dry wt	0.0117385	yes
R4	Rural	Field	non_essential_metal	Arsenic	ppm fresh wt	0.01	yes
R4	Rural	Field	non_essential_metal	Arsenic	ppm dry wt	0.0116333	yes
R4	Rural	Field	non_essential_metal	Arsenic	ppm fresh wt	0.01	yes
R4	Rural	Market	non_essential_metal	Arsenic	ppm fresh wt	0.01	yes
R4	Rural	Market	non_essential_metal	Arsenic	ppm dry wt	0.0116239	yes
R4	Rural	Market	non_essential_metal	Arsenic	ppm fresh wt	0.01	yes
R4	Rural	Market	non_essential_metal	Arsenic	ppm dry wt	0.011532	yes
R4	Rural	Field	non_essential_metal	Arsenic	ppm fresh wt	0.01	yes
U1	Urban	Field	non_essential_metal	Arsenic	ppm dry wt	0.0111099	yes
U1	Urban	Field	non_essential_metal	Arsenic	ppm dry wt	0.011241	yes
U1	Urban	Field	non_essential_metal	Arsenic	ppm fresh wt	0.01	yes
U1	Urban	Field	non_essential_metal	Arsenic	ppm dry wt	0.0112271	yes
U1	Urban	Field	non_essential_metal	Arsenic	ppm fresh wt	0.01	yes
U1	Urban	Market	non_essential_metal	Arsenic	ppm dry wt	0.0137475	no
U1	Urban	Field	non_essential_metal	Arsenic	ppm fresh wt	0.01	yes
U1	Urban	Field	non_essential_metal	Arsenic	ppm dry wt	0.01498	no
U1	Urban	Field	non_essential_metal	Arsenic	ppm fresh wt	0.0135	no
U1	Urban	Market	non_essential_metal	Arsenic	ppm fresh wt	0.01175	no
U2	Urban	Field	non_essential_metal	Arsenic	ppm fresh wt	0.0345	no
U2	Urban	Field	non_essential_metal	Arsenic	ppm fresh wt	0.0324	no
U2	Urban	Field	non_essential_metal	Arsenic	ppm dry wt	0.0399722	no
U2	Urban	Field	non_essential_metal	Arsenic	ppm dry wt	0.037487	no
U2	Urban	Field	non_essential_metal	Arsenic	ppm dry wt	0.0247599	no
U2	Urban	Field	non_essential_metal	Arsenic	ppm fresh wt	0.0214	no
R1	Rural	Field	non_essential_metal	Barium	ppm fresh wt	3.99	no
R1	Rural	Field	non_essential_metal	Barium	ppm dry wt	4.59598	no
R1	Rural	Market	non_essential_metal	Barium	ppm fresh wt	4.205	no
R1	Rural	Market	non_essential_metal	Barium	ppm dry wt	4.92158	no
R1	Rural	Field	non_essential_metal	Barium	ppm fresh wt	5.93	no
R1	Rural	Field	non_essential_metal	Barium	ppm dry wt	5.52744	no
R1	Rural	Field	non_essential_metal	Barium	ppm fresh wt	4.805	no
R1	Rural	Field	non_essential_metal	Barium	ppm dry wt	6.84718	no
R1	Rural	Field	non_essential_metal	Barium	ppm fresh wt	6.49	no
R1	Rural	Field	non_essential_metal	Barium	ppm dry wt	7.43073	no
R1	Rural	Market	non_essential_metal	Barium	ppm fresh wt	4.66	no
R1	Rural	Market	non_essential_metal	Barium	ppm dry wt	5.45125	no
R2	Rural	Field	non_essential_metal	Barium	ppm fresh wt	6.26	no
R2	Rural	Field	non_essential_metal	Barium	ppm dry wt	7.38754	no
R2	Rural	Field	non_essential_metal	Barium	ppm dry wt	6.70797	no
R2	Rural	Field	non_essential_metal	Barium	ppm dry wt	7.61002	no
R2	Rural	Field	non_essential_metal	Barium	ppm fresh wt	5.63	no
R2	Rural	Field	non_essential_metal	Barium	ppm dry wt	6.87708	no
R2	Rural	Field	non_essential_metal	Barium	ppm fresh wt	5.785	no
R2	Rural	Market	non_essential_metal	Barium	ppm fresh wt	6.16	no
R2	Rural	Field	non_essential_metal	Barium	ppm fresh wt	6.06	no
R2	Rural	Market	non_essential_metal	Barium	ppm dry wt	7.35874	no
R2	Rural	Market	non_essential_metal	Barium	ppm dry wt	5.2012	no
R2	Rural	Market	non_essential_metal	Barium	ppm fresh wt	4.33	no
R3	Rural	Market	non_essential_metal	Barium	ppm fresh wt	2.78	no
R3	Rural	Field	non_essential_metal	Barium	ppm fresh wt	3.2	no
R3	Rural	Market	non_essential_metal	Barium	ppm dry wt	3.23594	no
R3	Rural	Market	non_essential_metal	Barium	ppm fresh wt	2.855	no
R3	Rural	Market	non_essential_metal	Barium	ppm dry wt	3.31977	no
R3	Rural	Field	non_essential_metal	Barium	ppm dry wt	3.73265	no
R3	Rural	Field	non_essential_metal	Barium	ppm dry wt	3.79643	no
R3	Rural	Field	non_essential_metal	Barium	ppm fresh wt	3.36	no
R3	Rural	Field	non_essential_metal	Barium	ppm dry wt	3.94505	no
R3	Rural	Field	non_essential_metal	Barium	ppm fresh wt	3.42	no
R3	Rural	Field	non_essential_metal	Barium	ppm dry wt	3.99883	no
R3	Rural	Field	non_essential_metal	Barium	ppm fresh wt	3.23	no
R4	Rural	Field	non_essential_metal	Barium	ppm fresh wt	3.25	no
R4	Rural	Field	non_essential_metal	Barium	ppm dry wt	3.80874	no
R4	Rural	Field	non_essential_metal	Barium	ppm dry wt	4.44183	no
R4	Rural	Field	non_essential_metal	Barium	ppm dry wt	3.89717	no
R4	Rural	Field	non_essential_metal	Barium	ppm fresh wt	3.26	no
R4	Rural	Field	non_essential_metal	Barium	ppm dry wt	3.79246	no
R4	Rural	Field	non_essential_metal	Barium	ppm fresh wt	3.32	no
R4	Rural	Market	non_essential_metal	Barium	ppm fresh wt	2.23	no
R4	Rural	Market	non_essential_metal	Barium	ppm dry wt	2.59212	no
R4	Rural	Market	non_essential_metal	Barium	ppm fresh wt	2.51	no
R4	Rural	Market	non_essential_metal	Barium	ppm dry wt	2.89454	no
R4	Rural	Field	non_essential_metal	Barium	ppm fresh wt	3.78	no
U1	Urban	Field	non_essential_metal	Barium	ppm dry wt	2.51083	no
U1	Urban	Field	non_essential_metal	Barium	ppm dry wt	2.74281	no
U1	Urban	Field	non_essential_metal	Barium	ppm fresh wt	2.26	no
U1	Urban	Field	non_essential_metal	Barium	ppm dry wt	2.80229	no
U1	Urban	Field	non_essential_metal	Barium	ppm fresh wt	2.44	no
U1	Urban	Market	non_essential_metal	Barium	ppm dry wt	5.01931	no
U1	Urban	Field	non_essential_metal	Barium	ppm fresh wt	2.496	no
U1	Urban	Field	non_essential_metal	Barium	ppm dry wt	2.81846	no
U1	Urban	Field	non_essential_metal	Barium	ppm fresh wt	2.54	no
U1	Urban	Market	non_essential_metal	Barium	ppm fresh wt	4.29	no
U2	Urban	Field	non_essential_metal	Barium	ppm fresh wt	6.23	no
U2	Urban	Field	non_essential_metal	Barium	ppm fresh wt	5.74	no
U2	Urban	Field	non_essential_metal	Barium	ppm dry wt	7.21817	no
U2	Urban	Field	non_essential_metal	Barium	ppm dry wt	6.64121	no
U2	Urban	Field	non_essential_metal	Barium	ppm dry wt	5.7966	no
U2	Urban	Field	non_essential_metal	Barium	ppm fresh wt	5.01	no
R1	Rural	Field	non_essential_metal	Cadmium	ppm fresh wt	0.008365	no
R1	Rural	Field	non_essential_metal	Cadmium	ppm dry wt	0.00963543	no
R1	Rural	Market	non_essential_metal	Cadmium	ppm fresh wt	0.007205	no
R1	Rural	Market	non_essential_metal	Cadmium	ppm dry wt	0.00843282	no
R1	Rural	Field	non_essential_metal	Cadmium	ppm fresh wt	0.00919	no
R1	Rural	Field	non_essential_metal	Cadmium	ppm dry wt	0.0103704	no
R1	Rural	Field	non_essential_metal	Cadmium	ppm fresh wt	0.009015	no
R1	Rural	Field	non_essential_metal	Cadmium	ppm dry wt	0.0106114	no
R1	Rural	Field	non_essential_metal	Cadmium	ppm fresh wt	0.00902	no
R1	Rural	Field	non_essential_metal	Cadmium	ppm dry wt	0.0103275	no
R1	Rural	Market	non_essential_metal	Cadmium	ppm fresh wt	0.00754	no
R1	Rural	Market	non_essential_metal	Cadmium	ppm dry wt	0.00882026	no
R2	Rural	Field	non_essential_metal	Cadmium	ppm fresh wt	0.0389	no
R2	Rural	Field	non_essential_metal	Cadmium	ppm dry wt	0.0514446	no
R2	Rural	Field	non_essential_metal	Cadmium	ppm dry wt	0.0464673	no
R2	Rural	Field	non_essential_metal	Cadmium	ppm dry wt	0.0472891	no
R2	Rural	Field	non_essential_metal	Cadmium	ppm fresh wt	0.039	no
R2	Rural	Field	non_essential_metal	Cadmium	ppm dry wt	0.0420827	no
R2	Rural	Field	non_essential_metal	Cadmium	ppm fresh wt	0.0354	no
R2	Rural	Market	non_essential_metal	Cadmium	ppm fresh wt	0.03005	no
R2	Rural	Field	non_essential_metal	Cadmium	ppm fresh wt	0.0422	no
R2	Rural	Market	non_essential_metal	Cadmium	ppm dry wt	0.0358977	no
R2	Rural	Market	non_essential_metal	Cadmium	ppm dry wt	0.0415616	no
R2	Rural	Market	non_essential_metal	Cadmium	ppm fresh wt	0.0346	no
R3	Rural	Market	non_essential_metal	Cadmium	ppm fresh wt	0.00972	no
R3	Rural	Field	non_essential_metal	Cadmium	ppm fresh wt	0.0122	no
R3	Rural	Market	non_essential_metal	Cadmium	ppm dry wt	0.0113142	no
R3	Rural	Market	non_essential_metal	Cadmium	ppm fresh wt	0.01155	no
R3	Rural	Market	non_essential_metal	Cadmium	ppm dry wt	0.0134302	no
R3	Rural	Field	non_essential_metal	Cadmium	ppm dry wt	0.0142307	no
R3	Rural	Field	non_essential_metal	Cadmium	ppm dry wt	0.0179831	no
R3	Rural	Field	non_essential_metal	Cadmium	ppm fresh wt	0.0162	no
R3	Rural	Field	non_essential_metal	Cadmium	ppm dry wt	0.0190208	no
R3	Rural	Field	non_essential_metal	Cadmium	ppm fresh wt	0.0155	no
R3	Rural	Field	non_essential_metal	Cadmium	ppm dry wt	0.0181234	no
R3	Rural	Field	non_essential_metal	Cadmium	ppm fresh wt	0.0153	no
R4	Rural	Field	non_essential_metal	Cadmium	ppm fresh wt	0.0209	no
R4	Rural	Field	non_essential_metal	Cadmium	ppm dry wt	0.0244931	no
R4	Rural	Field	non_essential_metal	Cadmium	ppm dry wt	0.0219741	no
R4	Rural	Field	non_essential_metal	Cadmium	ppm dry wt	0.020242	no
R4	Rural	Field	non_essential_metal	Cadmium	ppm fresh wt	0.01915	no
R4	Rural	Field	non_essential_metal	Cadmium	ppm dry wt	0.0224792	no
R4	Rural	Market	non_essential_metal	Cadmium	ppm dry wt	0.0141811	no
R4	Rural	Field	non_essential_metal	Cadmium	ppm fresh wt	0.0187	no
R4	Rural	Market	non_essential_metal	Cadmium	ppm fresh wt	0.0122	no
R4	Rural	Market	non_essential_metal	Cadmium	ppm dry wt	0.0160295	no
R4	Rural	Field	non_essential_metal	Cadmium	ppm fresh wt	0.0174	no
R4	Rural	Market	non_essential_metal	Cadmium	ppm fresh wt	0.0139	no
U1	Urban	Field	non_essential_metal	Cadmium	ppm dry wt	0.0524386	no
U1	Urban	Field	non_essential_metal	Cadmium	ppm fresh wt	0.0379	no
U1	Urban	Field	non_essential_metal	Cadmium	ppm fresh wt	0.0472	no
U1	Urban	Field	non_essential_metal	Cadmium	ppm fresh wt	0.0427	no
U1	Urban	Market	non_essential_metal	Cadmium	ppm dry wt	0.0678601	no
U1	Urban	Market	non_essential_metal	Cadmium	ppm fresh wt	0.058	no
U1	Urban	Field	non_essential_metal	Cadmium	ppm dry wt	0.0479398	no
U1	Urban	Field	non_essential_metal	Cadmium	ppm dry wt	0.048158	no
U1	Urban	Field	non_essential_metal	Cadmium	ppm fresh wt	0.0434	no
U1	Urban	Field	non_essential_metal	Cadmium	ppm dry wt	0.0426034	no
U2	Urban	Field	non_essential_metal	Cadmium	ppm dry wt	0.0232558	no
U2	Urban	Field	non_essential_metal	Cadmium	ppm fresh wt	0.0201	no
U2	Urban	Field	non_essential_metal	Cadmium	ppm dry wt	0.0240992	no
U2	Urban	Field	non_essential_metal	Cadmium	ppm fresh wt	0.0208	no
U2	Urban	Field	non_essential_metal	Cadmium	ppm dry wt	0.0169501	no
U2	Urban	Field	non_essential_metal	Cadmium	ppm fresh wt	0.01465	no
R1	Rural	Field	non_essential_metal	Chromium	ppm dry wt	0.0200912	no
R1	Rural	Field	non_essential_metal	Chromium	ppm fresh wt	0.0174	no
R1	Rural	Field	non_essential_metal	Chromium	ppm dry wt	0.0480332	no
R1	Rural	Field	non_essential_metal	Chromium	ppm fresh wt	0.0432	no
R1	Rural	Field	non_essential_metal	Chromium	ppm dry wt	0.0239848	no
R1	Rural	Field	non_essential_metal	Chromium	ppm fresh wt	0.02085	no
R1	Rural	Field	non_essential_metal	Chromium	ppm dry wt	0.0494619	no
R1	Rural	Market	non_essential_metal	Chromium	ppm dry wt	0.0155583	no
R1	Rural	Market	non_essential_metal	Chromium	ppm fresh wt	0.0133	no
R1	Rural	Market	non_essential_metal	Chromium	ppm fresh wt	0.01355	no
R1	Rural	Field	non_essential_metal	Chromium	ppm fresh wt	0.0417	no
R1	Rural	Market	non_essential_metal	Chromium	ppm dry wt	0.0158591	no
R2	Rural	Field	non_essential_metal	Chromium	ppm fresh wt	0.0338	no
R2	Rural	Field	non_essential_metal	Chromium	ppm fresh wt	0.0239	no
R2	Rural	Field	non_essential_metal	Chromium	ppm dry wt	0.0284761	no
R2	Rural	Market	non_essential_metal	Chromium	ppm dry wt	0.0266993	no
R2	Rural	Market	non_essential_metal	Chromium	ppm fresh wt	0.0316	no
R2	Rural	Field	non_essential_metal	Chromium	ppm dry wt	0.0401807	no
R2	Rural	Market	non_essential_metal	Chromium	ppm fresh wt	0.02235	no
R2	Rural	Market	non_essential_metal	Chromium	ppm dry wt	0.037958	no
R2	Rural	Field	non_essential_metal	Chromium	ppm fresh wt	0.0348	no
R2	Rural	Field	non_essential_metal	Chromium	ppm dry wt	0.0423049	no
R2	Rural	Field	non_essential_metal	Chromium	ppm fresh wt	0.0324	no
R2	Rural	Field	non_essential_metal	Chromium	ppm dry wt	0.0394977	no
R3	Rural	Field	non_essential_metal	Chromium	ppm dry wt	0.0443145	no
R3	Rural	Field	non_essential_metal	Chromium	ppm fresh wt	0.0379	no
R3	Rural	Field	non_essential_metal	Chromium	ppm dry wt	0.0412924	no
R3	Rural	Field	non_essential_metal	Chromium	ppm fresh wt	0.0731667	no
R3	Rural	Field	non_essential_metal	Chromium	ppm dry wt	0.0859066	no
R3	Rural	Field	non_essential_metal	Chromium	ppm fresh wt	0.0328	no
R3	Rural	Field	non_essential_metal	Chromium	ppm dry wt	0.038552	no
R3	Rural	Market	non_essential_metal	Chromium	ppm fresh wt	0.01385	no
R3	Rural	Field	non_essential_metal	Chromium	ppm fresh wt	0.0354	no
R3	Rural	Market	non_essential_metal	Chromium	ppm dry wt	0.0161047	no
R3	Rural	Market	non_essential_metal	Chromium	ppm dry wt	0.0192061	no
R3	Rural	Market	non_essential_metal	Chromium	ppm fresh wt	0.0165	no
R4	Rural	Market	non_essential_metal	Chromium	ppm fresh wt	0.051	no
R4	Rural	Field	non_essential_metal	Chromium	ppm fresh wt	0.0567	no
R4	Rural	Market	non_essential_metal	Chromium	ppm dry wt	0.0592816	no
R4	Rural	Field	non_essential_metal	Chromium	ppm dry wt	0.0844583	no
R4	Rural	Market	non_essential_metal	Chromium	ppm fresh wt	0.0301	no
R4	Rural	Market	non_essential_metal	Chromium	ppm dry wt	0.0347114	no
R4	Rural	Field	non_essential_metal	Chromium	ppm fresh wt	0.07195	no
R4	Rural	Field	non_essential_metal	Chromium	ppm fresh wt	0.0711	no
R4	Rural	Field	non_essential_metal	Chromium	ppm dry wt	0.0833236	no
R4	Rural	Field	non_essential_metal	Chromium	ppm dry wt	0.0666275	no
R4	Rural	Field	non_essential_metal	Chromium	ppm fresh wt	0.0637	no
R4	Rural	Field	non_essential_metal	Chromium	ppm dry wt	0.0741042	no
U1	Urban	Market	non_essential_metal	Chromium	ppm dry wt	0.0806911	no
U1	Urban	Market	non_essential_metal	Chromium	ppm fresh wt	0.0689667	no
U1	Urban	Field	non_essential_metal	Chromium	ppm fresh wt	0.069	no
U1	Urban	Field	non_essential_metal	Chromium	ppm fresh wt	0.0833	no
U1	Urban	Field	non_essential_metal	Chromium	ppm dry wt	0.0774672	no
U1	Urban	Field	non_essential_metal	Chromium	ppm dry wt	0.0936376	no
U1	Urban	Field	non_essential_metal	Chromium	ppm fresh wt	0.146	no
U1	Urban	Field	non_essential_metal	Chromium	ppm dry wt	0.0801022	no
U1	Urban	Field	non_essential_metal	Chromium	ppm fresh wt	0.0721	no
U1	Urban	Field	non_essential_metal	Chromium	ppm dry wt	0.162006	no
U2	Urban	Field	non_essential_metal	Chromium	ppm fresh wt	0.324	no
U2	Urban	Field	non_essential_metal	Chromium	ppm fresh wt	0.31	no
U2	Urban	Field	non_essential_metal	Chromium	ppm dry wt	0.375391	no
U2	Urban	Field	non_essential_metal	Chromium	ppm dry wt	0.358672	no
U2	Urban	Field	non_essential_metal	Chromium	ppm dry wt	0.200162	no
U2	Urban	Field	non_essential_metal	Chromium	ppm fresh wt	0.173	no
R1	Rural	Field	non_essential_metal	Lead	ppm fresh wt	0.01265	no
R1	Rural	Field	non_essential_metal	Lead	ppm dry wt	0.0145712	no
R1	Rural	Market	non_essential_metal	Lead	ppm fresh wt	0.005	yes
R1	Rural	Market	non_essential_metal	Lead	ppm dry wt	0.00585206	yes
R1	Rural	Field	non_essential_metal	Lead	ppm fresh wt	0.00682	no
R1	Rural	Field	non_essential_metal	Lead	ppm dry wt	0.00805437	some, but not all duplicates
R1	Rural	Field	non_essential_metal	Lead	ppm fresh wt	0.00700167	some, but not all duplicates
R1	Rural	Field	non_essential_metal	Lead	ppm dry wt	0.00787483	no
R1	Rural	Field	non_essential_metal	Lead	ppm fresh wt	0.00881	no
R1	Rural	Field	non_essential_metal	Lead	ppm dry wt	0.010087	no
R1	Rural	Market	non_essential_metal	Lead	ppm fresh wt	0.005	yes
R1	Rural	Market	non_essential_metal	Lead	ppm dry wt	0.00584898	yes
R2	Rural	Field	non_essential_metal	Lead	ppm dry wt	0.0105033	no
R2	Rural	Field	non_essential_metal	Lead	ppm fresh wt	0.00864	no
R2	Rural	Field	non_essential_metal	Lead	ppm dry wt	0.0120931	no
R2	Rural	Field	non_essential_metal	Lead	ppm fresh wt	0.012	no
R2	Rural	Field	non_essential_metal	Lead	ppm dry wt	0.0142976	no
R2	Rural	Field	non_essential_metal	Lead	ppm fresh wt	0.01345	no
R2	Rural	Field	non_essential_metal	Lead	ppm dry wt	0.0159891	no
R2	Rural	Market	non_essential_metal	Lead	ppm fresh wt	0.008295	no
R2	Rural	Field	non_essential_metal	Lead	ppm fresh wt	0.00992	no
R2	Rural	Market	non_essential_metal	Lead	ppm dry wt	0.00990921	no
R2	Rural	Market	non_essential_metal	Lead	ppm dry wt	0.00951351	no
R2	Rural	Market	non_essential_metal	Lead	ppm fresh wt	0.00792	no
R3	Rural	Market	non_essential_metal	Lead	ppm fresh wt	0.00537	no
R3	Rural	Field	non_essential_metal	Lead	ppm fresh wt	0.0368	no
R3	Rural	Market	non_essential_metal	Lead	ppm dry wt	0.00625073	no
R3	Rural	Field	non_essential_metal	Lead	ppm dry wt	0.00699342	no
R3	Rural	Market	non_essential_metal	Lead	ppm fresh wt	0.005575	some, but not all duplicates
R3	Rural	Market	non_essential_metal	Lead	ppm dry wt	0.00648256	some, but not all duplicates
R3	Rural	Field	non_essential_metal	Lead	ppm fresh wt	0.00595	no
R3	Rural	Field	non_essential_metal	Lead	ppm fresh wt	0.00994	no
R3	Rural	Field	non_essential_metal	Lead	ppm dry wt	0.0116708	no
R3	Rural	Field	non_essential_metal	Lead	ppm dry wt	0.0429255	no
R3	Rural	Field	non_essential_metal	Lead	ppm fresh wt	0.0172	no
R3	Rural	Field	non_essential_metal	Lead	ppm dry wt	0.0201111	no
R4	Rural	Field	non_essential_metal	Lead	ppm fresh wt	0.0121	no
R4	Rural	Field	non_essential_metal	Lead	ppm dry wt	0.0141802	no
R4	Rural	Field	non_essential_metal	Lead	ppm fresh wt	0.0154	no
R4	Rural	Field	non_essential_metal	Lead	ppm dry wt	0.0179153	no
R4	Rural	Field	non_essential_metal	Lead	ppm dry wt	0.0144536	no
R4	Rural	Field	non_essential_metal	Lead	ppm dry wt	0.0177838	no
R4	Rural	Market	non_essential_metal	Lead	ppm dry wt	0.0163896	no
R4	Rural	Field	non_essential_metal	Lead	ppm fresh wt	0.0123	no
R4	Rural	Market	non_essential_metal	Lead	ppm fresh wt	0.0141	no
R4	Rural	Market	non_essential_metal	Lead	ppm dry wt	0.00620423	some, but not all duplicates
R4	Rural	Field	non_essential_metal	Lead	ppm fresh wt	0.01515	no
R4	Rural	Market	non_essential_metal	Lead	ppm fresh wt	0.00538	some, but not all duplicates
U1	Urban	Field	non_essential_metal	Lead	ppm dry wt	0.101766	no
U1	Urban	Field	non_essential_metal	Lead	ppm fresh wt	0.162	no
U1	Urban	Field	non_essential_metal	Lead	ppm fresh wt	0.0916	no
U1	Urban	Field	non_essential_metal	Lead	ppm fresh wt	0.119117	no
U1	Urban	Market	non_essential_metal	Lead	ppm dry wt	0.13104	no
U1	Urban	Market	non_essential_metal	Lead	ppm fresh wt	0.112	no
U1	Urban	Field	non_essential_metal	Lead	ppm dry wt	0.133734	no
U1	Urban	Field	non_essential_metal	Lead	ppm dry wt	0.24116	no
U1	Urban	Field	non_essential_metal	Lead	ppm fresh wt	0.217333	no
U1	Urban	Field	non_essential_metal	Lead	ppm dry wt	0.182104	no
U2	Urban	Field	non_essential_metal	Lead	ppm dry wt	0.126114	no
U2	Urban	Field	non_essential_metal	Lead	ppm fresh wt	0.109	no
U2	Urban	Field	non_essential_metal	Lead	ppm dry wt	0.139613	no
U2	Urban	Field	non_essential_metal	Lead	ppm fresh wt	0.1205	no
U2	Urban	Field	non_essential_metal	Lead	ppm dry wt	0.0956844	no
U2	Urban	Field	non_essential_metal	Lead	ppm fresh wt	0.0827	no
R1	Rural	Field	non_essential_metal	Nickel	ppm fresh wt	0.05	yes
R1	Rural	Field	non_essential_metal	Nickel	ppm dry wt	0.0577334	yes
R1	Rural	Field	non_essential_metal	Nickel	ppm fresh wt	0.05	yes
R1	Rural	Field	non_essential_metal	Nickel	ppm dry wt	0.0575175	yes
R1	Rural	Field	non_essential_metal	Nickel	ppm fresh wt	0.05	yes
R1	Rural	Field	non_essential_metal	Nickel	ppm dry wt	0.0572475	yes
R1	Rural	Market	non_essential_metal	Nickel	ppm fresh wt	0.05	yes
R1	Rural	Market	non_essential_metal	Nickel	ppm dry wt	0.0584898	yes
R1	Rural	Market	non_essential_metal	Nickel	ppm fresh wt	0.05	yes
R1	Rural	Field	non_essential_metal	Nickel	ppm dry wt	0.0575937	yes
R1	Rural	Field	non_essential_metal	Nickel	ppm fresh wt	0.05	yes
R1	Rural	Market	non_essential_metal	Nickel	ppm dry wt	0.0585206	yes
R2	Rural	Market	non_essential_metal	Nickel	ppm fresh wt	0.11	no
R2	Rural	Market	non_essential_metal	Nickel	ppm dry wt	0.132132	no
R2	Rural	Market	non_essential_metal	Nickel	ppm dry wt	0.108649	no
R2	Rural	Field	non_essential_metal	Nickel	ppm fresh wt	0.147	no
R2	Rural	Market	non_essential_metal	Nickel	ppm fresh wt	0.09095	no
R2	Rural	Field	non_essential_metal	Nickel	ppm dry wt	0.146551	no
R2	Rural	Field	non_essential_metal	Nickel	ppm dry wt	0.168976	no
R2	Rural	Field	non_essential_metal	Nickel	ppm fresh wt	0.139	no
R2	Rural	Field	non_essential_metal	Nickel	ppm fresh wt	0.125	no
R2	Rural	Field	non_essential_metal	Nickel	ppm fresh wt	0.123	no
R2	Rural	Field	non_essential_metal	Nickel	ppm dry wt	0.148597	no
R2	Rural	Field	non_essential_metal	Nickel	ppm dry wt	0.179203	no
R3	Rural	Market	non_essential_metal	Nickel	ppm fresh wt	0.05	yes
R3	Rural	Market	non_essential_metal	Nickel	ppm dry wt	0.0582004	yes
R3	Rural	Market	non_essential_metal	Nickel	ppm dry wt	0.0581395	yes
R3	Rural	Field	non_essential_metal	Nickel	ppm dry wt	0.0946343	no
R3	Rural	Market	non_essential_metal	Nickel	ppm fresh wt	0.05	yes
R3	Rural	Field	non_essential_metal	Nickel	ppm dry wt	0.0584624	yes
R3	Rural	Field	non_essential_metal	Nickel	ppm dry wt	0.0587682	yes
R3	Rural	Field	non_essential_metal	Nickel	ppm fresh wt	0.0806	no
R3	Rural	Field	non_essential_metal	Nickel	ppm fresh wt	0.05	yes
R3	Rural	Field	non_essential_metal	Nickel	ppm dry wt	0.0583226	yes
R3	Rural	Field	non_essential_metal	Nickel	ppm fresh wt	0.05	yes
R3	Rural	Field	non_essential_metal	Nickel	ppm fresh wt	0.05	yes
R4	Rural	Market	non_essential_metal	Nickel	ppm dry wt	0.0576602	yes
R4	Rural	Market	non_essential_metal	Nickel	ppm fresh wt	0.05	yes
R4	Rural	Market	non_essential_metal	Nickel	ppm fresh wt	0.0787	no
R4	Rural	Field	non_essential_metal	Nickel	ppm fresh wt	0.0776	no
R4	Rural	Market	non_essential_metal	Nickel	ppm dry wt	0.0914797	no
R4	Rural	Field	non_essential_metal	Nickel	ppm fresh wt	0.07745	no
R4	Rural	Field	non_essential_metal	Nickel	ppm dry wt	0.0866682	no
R4	Rural	Field	non_essential_metal	Nickel	ppm dry wt	0.0909144	no
R4	Rural	Field	non_essential_metal	Nickel	ppm dry wt	0.0877769	no
R4	Rural	Field	non_essential_metal	Nickel	ppm fresh wt	0.0749	no
R4	Rural	Field	non_essential_metal	Nickel	ppm fresh wt	0.0745	no
R4	Rural	Field	non_essential_metal	Nickel	ppm dry wt	0.0911868	no
U1	Urban	Field	non_essential_metal	Nickel	ppm dry wt	0.115402	no
U1	Urban	Field	non_essential_metal	Nickel	ppm fresh wt	0.104	no
U1	Urban	Field	non_essential_metal	Nickel	ppm fresh wt	0.0517	no
U1	Urban	Field	non_essential_metal	Nickel	ppm dry wt	0.0574381	no
U1	Urban	Market	non_essential_metal	Nickel	ppm fresh wt	0.0508	some, but not all duplicates
U1	Urban	Field	non_essential_metal	Nickel	ppm fresh wt	0.05	yes
U1	Urban	Market	non_essential_metal	Nickel	ppm dry wt	0.0594361	some, but not all duplicates
U1	Urban	Field	non_essential_metal	Nickel	ppm dry wt	0.0561356	yes
U1	Urban	Field	non_essential_metal	Nickel	ppm dry wt	0.056205	yes
U1	Urban	Field	non_essential_metal	Nickel	ppm fresh wt	0.05	yes
U2	Urban	Field	non_essential_metal	Nickel	ppm fresh wt	0.1505	no
U2	Urban	Field	non_essential_metal	Nickel	ppm dry wt	0.174371	no
U2	Urban	Field	non_essential_metal	Nickel	ppm fresh wt	0.135	no
U2	Urban	Field	non_essential_metal	Nickel	ppm dry wt	0.156196	no
U2	Urban	Field	non_essential_metal	Nickel	ppm dry wt	0.114833	no
U2	Urban	Field	non_essential_metal	Nickel	ppm fresh wt	0.09925	no
R1	Rural	Field	non_essential_metal	Uranium	ppb fresh wt	5	yes
R1	Rural	Field	non_essential_metal	Uranium	ppb dry wt	5.77334	yes
R1	Rural	Field	non_essential_metal	Uranium	ppb fresh wt	5	yes
R1	Rural	Field	non_essential_metal	Uranium	ppb dry wt	5.75175	yes
R1	Rural	Field	non_essential_metal	Uranium	ppb fresh wt	5	yes
R1	Rural	Field	non_essential_metal	Uranium	ppb dry wt	5.72475	yes
R1	Rural	Market	non_essential_metal	Uranium	ppb fresh wt	5	yes
R1	Rural	Market	non_essential_metal	Uranium	ppb dry wt	5.84898	yes
R1	Rural	Market	non_essential_metal	Uranium	ppb fresh wt	5	yes
R1	Rural	Field	non_essential_metal	Uranium	ppb dry wt	5.75937	yes
R1	Rural	Field	non_essential_metal	Uranium	ppb fresh wt	5	yes
R1	Rural	Market	non_essential_metal	Uranium	ppb dry wt	5.85206	yes
R2	Rural	Field	non_essential_metal	Uranium	ppb dry wt	6.07829	yes
R2	Rural	Field	non_essential_metal	Uranium	ppb fresh wt	5	yes
R2	Rural	Field	non_essential_metal	Uranium	ppb dry wt	6.09533	yes
R2	Rural	Field	non_essential_metal	Uranium	ppb fresh wt	5	yes
R2	Rural	Field	non_essential_metal	Uranium	ppb dry wt	5.95735	yes
R2	Rural	Field	non_essential_metal	Uranium	ppb fresh wt	5	yes
R2	Rural	Field	non_essential_metal	Uranium	ppb dry wt	5.94389	yes
R2	Rural	Market	non_essential_metal	Uranium	ppb dry wt	6.00601	yes
R2	Rural	Market	non_essential_metal	Uranium	ppb dry wt	5.973	yes
R2	Rural	Field	non_essential_metal	Uranium	ppb fresh wt	5	yes
R2	Rural	Market	non_essential_metal	Uranium	ppb fresh wt	5	yes
R2	Rural	Market	non_essential_metal	Uranium	ppb fresh wt	5	yes
R3	Rural	Field	non_essential_metal	Uranium	ppb dry wt	5.87682	yes
R3	Rural	Field	non_essential_metal	Uranium	ppb fresh wt	5	yes
R3	Rural	Field	non_essential_metal	Uranium	ppb dry wt	5.87061	yes
R3	Rural	Field	non_essential_metal	Uranium	ppb fresh wt	5	yes
R3	Rural	Market	non_essential_metal	Uranium	ppb fresh wt	5	yes
R3	Rural	Market	non_essential_metal	Uranium	ppb dry wt	5.82004	yes
R3	Rural	Market	non_essential_metal	Uranium	ppb fresh wt	5	yes
R3	Rural	Market	non_essential_metal	Uranium	ppb dry wt	5.81395	yes
R3	Rural	Field	non_essential_metal	Uranium	ppb fresh wt	5	yes
R3	Rural	Field	non_essential_metal	Uranium	ppb dry wt	5.84624	yes
R3	Rural	Field	non_essential_metal	Uranium	ppb fresh wt	5	yes
R3	Rural	Field	non_essential_metal	Uranium	ppb dry wt	5.83226	yes
R4	Rural	Field	non_essential_metal	Uranium	ppb dry wt	5.81666	yes
R4	Rural	Field	non_essential_metal	Uranium	ppb fresh wt	5	yes
R4	Rural	Field	non_essential_metal	Uranium	ppb dry wt	5.87544	yes
R4	Rural	Field	non_essential_metal	Uranium	ppb fresh wt	5	yes
R4	Rural	Field	non_essential_metal	Uranium	ppb dry wt	5.8596	yes
R4	Rural	Field	non_essential_metal	Uranium	ppb fresh wt	5	yes
R4	Rural	Field	non_essential_metal	Uranium	ppb dry wt	5.86923	yes
R4	Rural	Field	non_essential_metal	Uranium	ppb fresh wt	5	yes
R4	Rural	Market	non_essential_metal	Uranium	ppb fresh wt	5	yes
R4	Rural	Market	non_essential_metal	Uranium	ppb dry wt	5.76602	yes
R4	Rural	Market	non_essential_metal	Uranium	ppb dry wt	5.81193	yes
R4	Rural	Market	non_essential_metal	Uranium	ppb fresh wt	5	yes
U1	Urban	Field	non_essential_metal	Uranium	ppb fresh wt	5	yes
U1	Urban	Market	non_essential_metal	Uranium	ppb fresh wt	5	yes
U1	Urban	Field	non_essential_metal	Uranium	ppb dry wt	5.61356	yes
U1	Urban	Field	non_essential_metal	Uranium	ppb dry wt	5.55494	yes
U1	Urban	Market	non_essential_metal	Uranium	ppb dry wt	5.85001	yes
U1	Urban	Field	non_essential_metal	Uranium	ppb dry wt	5.6205	yes
U1	Urban	Field	non_essential_metal	Uranium	ppb fresh wt	5	yes
U1	Urban	Field	non_essential_metal	Uranium	ppb fresh wt	5	yes
U1	Urban	Field	non_essential_metal	Uranium	ppb fresh wt	5	yes
U1	Urban	Field	non_essential_metal	Uranium	ppb dry wt	5.54816	yes
U2	Urban	Field	non_essential_metal	Uranium	ppb dry wt	12.7907	no
U2	Urban	Field	non_essential_metal	Uranium	ppb dry wt	17.6109	no
U2	Urban	Field	non_essential_metal	Uranium	ppb fresh wt	11.055	no
U2	Urban	Field	non_essential_metal	Uranium	ppb fresh wt	15.2	no
U2	Urban	Field	non_essential_metal	Uranium	ppb dry wt	8.09325	no
U2	Urban	Field	non_essential_metal	Uranium	ppb fresh wt	6.995	no
R1	Rural	Field	non_essential_metal	Vanadium	ppm fresh wt	0.0198	no
R1	Rural	Field	non_essential_metal	Vanadium	ppm dry wt	0.0115467	yes
R1	Rural	Field	non_essential_metal	Vanadium	ppm fresh wt	0.01	yes
R1	Rural	Field	non_essential_metal	Vanadium	ppm dry wt	0.0115035	yes
R1	Rural	Field	non_essential_metal	Vanadium	ppm fresh wt	0.01	yes
R1	Rural	Field	non_essential_metal	Vanadium	ppm dry wt	0.02267	no
R1	Rural	Market	non_essential_metal	Vanadium	ppm fresh wt	0.01	yes
R1	Rural	Market	non_essential_metal	Vanadium	ppm dry wt	0.011698	yes
R1	Rural	Market	non_essential_metal	Vanadium	ppm fresh wt	0.01	yes
R1	Rural	Field	non_essential_metal	Vanadium	ppm dry wt	0.016587	no
R1	Rural	Field	non_essential_metal	Vanadium	ppm fresh wt	0.0144	no
R1	Rural	Market	non_essential_metal	Vanadium	ppm dry wt	0.0117041	yes
R2	Rural	Field	non_essential_metal	Vanadium	ppm fresh wt	0.0197	no
R2	Rural	Field	non_essential_metal	Vanadium	ppm dry wt	0.0240156	no
R2	Rural	Market	non_essential_metal	Vanadium	ppm fresh wt	0.01	yes
R2	Rural	Market	non_essential_metal	Vanadium	ppm dry wt	0.012012	yes
R2	Rural	Field	non_essential_metal	Vanadium	ppm fresh wt	0.0274	no
R2	Rural	Field	non_essential_metal	Vanadium	ppm fresh wt	0.0271	no
R2	Rural	Field	non_essential_metal	Vanadium	ppm dry wt	0.0322159	no
R2	Rural	Field	non_essential_metal	Vanadium	ppm dry wt	0.033309	no
R2	Rural	Field	non_essential_metal	Vanadium	ppm dry wt	0.0185869	no
R2	Rural	Market	non_essential_metal	Vanadium	ppm dry wt	0.011946	yes
R2	Rural	Field	non_essential_metal	Vanadium	ppm fresh wt	0.0156	no
R2	Rural	Market	non_essential_metal	Vanadium	ppm fresh wt	0.01	yes
R3	Rural	Field	non_essential_metal	Vanadium	ppm fresh wt	0.01	yes
R3	Rural	Field	non_essential_metal	Vanadium	ppm dry wt	0.0116645	yes
R3	Rural	Field	non_essential_metal	Vanadium	ppm fresh wt	0.01	yes
R3	Rural	Field	non_essential_metal	Vanadium	ppm dry wt	0.0116925	yes
R3	Rural	Field	non_essential_metal	Vanadium	ppm fresh wt	0.01	yes
R3	Rural	Field	non_essential_metal	Vanadium	ppm dry wt	0.0117536	yes
R3	Rural	Field	non_essential_metal	Vanadium	ppm dry wt	0.0117412	yes
R3	Rural	Market	non_essential_metal	Vanadium	ppm fresh wt	0.01	yes
R3	Rural	Market	non_essential_metal	Vanadium	ppm fresh wt	0.01	yes
R3	Rural	Market	non_essential_metal	Vanadium	ppm dry wt	0.0116401	yes
R3	Rural	Field	non_essential_metal	Vanadium	ppm fresh wt	0.01	yes
R3	Rural	Market	non_essential_metal	Vanadium	ppm dry wt	0.0116279	yes
R4	Rural	Field	non_essential_metal	Vanadium	ppm dry wt	0.0185163	no
R4	Rural	Field	non_essential_metal	Vanadium	ppm fresh wt	0.0158	no
R4	Rural	Market	non_essential_metal	Vanadium	ppm fresh wt	0.01	yes
R4	Rural	Field	non_essential_metal	Vanadium	ppm dry wt	0.0175663	no
R4	Rural	Market	non_essential_metal	Vanadium	ppm dry wt	0.011532	yes
R4	Rural	Field	non_essential_metal	Vanadium	ppm fresh wt	0.0151	no
R4	Rural	Field	non_essential_metal	Vanadium	ppm dry wt	0.0231492	no
R4	Rural	Field	non_essential_metal	Vanadium	ppm fresh wt	0.0197	no
R4	Rural	Field	non_essential_metal	Vanadium	ppm dry wt	0.0237117	no
R4	Rural	Field	non_essential_metal	Vanadium	ppm fresh wt	0.0202	no
R4	Rural	Market	non_essential_metal	Vanadium	ppm dry wt	0.0116239	yes
R4	Rural	Market	non_essential_metal	Vanadium	ppm fresh wt	0.01	yes
U1	Urban	Field	non_essential_metal	Vanadium	ppm dry wt	0.0995953	no
U1	Urban	Field	non_essential_metal	Vanadium	ppm fresh wt	0.0886	no
U1	Urban	Field	non_essential_metal	Vanadium	ppm dry wt	0.0335691	no
U1	Urban	Field	non_essential_metal	Vanadium	ppm fresh wt	0.0249	no
U1	Urban	Field	non_essential_metal	Vanadium	ppm dry wt	0.0276636	no
U1	Urban	Field	non_essential_metal	Vanadium	ppm fresh wt	0.048	no
U1	Urban	Field	non_essential_metal	Vanadium	ppm dry wt	0.0532623	no
U1	Urban	Field	non_essential_metal	Vanadium	ppm fresh wt	0.0299	no
U1	Urban	Market	non_essential_metal	Vanadium	ppm fresh wt	0.021	no
U1	Urban	Market	non_essential_metal	Vanadium	ppm dry wt	0.02457	no
U2	Urban	Field	non_essential_metal	Vanadium	ppm dry wt	0.30124	no
U2	Urban	Field	non_essential_metal	Vanadium	ppm fresh wt	0.26	no
U2	Urban	Field	non_essential_metal	Vanadium	ppm fresh wt	0.206	no
U2	Urban	Field	non_essential_metal	Vanadium	ppm dry wt	0.232558	no
U2	Urban	Field	non_essential_metal	Vanadium	ppm fresh wt	0.201	no
U2	Urban	Field	non_essential_metal	Vanadium	ppm dry wt	0.238343	no

## Sheet: Table S3
Table S3. Summary statistics for mass, moisture, harvest to storage time, and analyte concentrations by farm, field samples only.
Presented in both dry- and fresh-weight concentrations.
site_id	sampling_location	attribute_group	attribute	unit	count	mean	standard_dev	standard_error	min	median	max
R1	Field	property	Sample mass	Grams	4	665.75	125.511	62.7553	518	660	825
R2	Field	property	Sample mass	Grams	4	696.75	30.6417	15.3209	653	705.5	723
R3	Field	property	Sample mass	Grams	4	1385	383.151	191.575	908	1396	1840
R4	Field	property	Sample mass	Grams	4	1280	112.33	56.1649	1121	1308.5	1382
U1	Field	property	Sample mass	Grams	4	487	29.6985	14.8492	448	493.5	513
U2	Field	property	Sample mass	Grams	3	522.333	94.2408	54.41	463	473	631
R1	Field	property	Leaf:stem mass ratio	Ratio	4	1.50821	0.170368	0.085184	1.35043	1.47964	1.72314
R2	Field	property	Leaf:stem mass ratio	Ratio	4	1.557	0.0900375	0.0450187	1.4911	1.52694	1.68302
R3	Field	property	Leaf:stem mass ratio	Ratio	4	1.03334	0.450295	0.225148	0.371601	1.19028	1.38121
R4	Field	property	Leaf:stem mass ratio	Ratio	4	1.8943	0.279127	0.139564	1.5996	1.90546	2.16667
U1	Field	property	Leaf:stem mass ratio	Ratio	4	2.12196	0.200816	0.100408	1.89032	2.15266	2.29221
U2	Field	property	Leaf:stem mass ratio	Ratio	3	3.1583	0.305042	0.176116	2.94167	3.02609	3.50714
R1	Field	property	Moisture	g/100g fresh wt	4	86.9225	0.309152	0.154576	86.605	86.8725	87.34
R2	Field	property	Moisture	g/100g fresh wt	4	83.085	1.09223	0.546115	82.03	83.095	84.12
R3	Field	property	Moisture	g/100g fresh wt	4	85.3762	0.304176	0.152088	85.08	85.3475	85.73
R4	Field	property	Moisture	g/100g fresh wt	4	85.395	0.388373	0.194186	85.1	85.26	85.96
U1	Field	property	Moisture	g/100g fresh wt	4	89.54	0.609535	0.304768	88.96	89.54	90.12
U2	Field	property	Moisture	g/100g fresh wt	3	86.39	0.069282	0.04	86.31	86.43	86.43
R1	Field	time	Harvest to storage time	Hours	4	5.12917	1.40978	0.70489	3.51667	5.11667	6.76667
R2	Field	time	Harvest to storage time	Hours	4	3.875	1.84444	0.922218	2.11667	3.48333	6.41667
R3	Field	time	Harvest to storage time	Hours	1	5.73333			5.73333	5.73333	5.73333
U1	Field	time	Harvest to storage time	Hours	4	3.15833	1.12583	0.562917	1.75	3.26667	4.35
U2	Field	time	Harvest to storage time	Hours	3	2.83889	1.00116	0.578018	1.86667	2.78333	3.86667
R1	Field	nutrient	Beta-carotene	mg/100g dry wt	4	6.36119	0.489999	0.245	5.7816	6.38427	6.89464
R1	Field	nutrient	Beta-carotene	mg/100g fresh wt	4	5.52834	0.409556	0.204778	5.04965	5.5463	5.9711
R2	Field	nutrient	Beta-carotene	mg/100g dry wt	4	6.90974	0.728442	0.364221	6.10689	6.83741	7.85726
R2	Field	nutrient	Beta-carotene	mg/100g fresh wt	4	5.7413	0.620288	0.310144	5.13712	5.61675	6.5946
R3	Field	nutrient	Beta-carotene	mg/100g dry wt	4	6.44495	1.27832	0.639162	5.50415	5.99618	8.28332
R3	Field	nutrient	Beta-carotene	mg/100g fresh wt	4	5.50123	1.08173	0.540865	4.71871	5.11565	7.0549
R4	Field	nutrient	Beta-carotene	mg/100g dry wt	4	5.11114	0.388934	0.194467	4.69256	5.09447	5.56305
R4	Field	nutrient	Beta-carotene	mg/100g fresh wt	4	4.36543	0.346699	0.17335	4.00417	4.33778	4.782
U1	Field	nutrient	Beta-carotene	mg/100g fresh wt	4	2.84249	0.565831	0.282915	2.40384	2.64674	3.67263
U1	Field	nutrient	Beta-carotene	mg/100g dry wt	4	3.17267	0.61725	0.308625	2.69882	2.95581	4.08025
U2	Field	nutrient	Beta-carotene	mg/100g fresh wt	3	3.67158	0.623648	0.360063	3.28431	3.33942	4.391
U2	Field	nutrient	Beta-carotene	mg/100g dry wt	3	4.2498	0.719928	0.415651	3.80525	3.86373	5.08041
R1	Field	nutrient	Lutein	mg/100g fresh wt	4	9.8571	1.08457	0.542287	8.7779	9.67475	11.301
R1	Field	nutrient	Lutein	mg/100g dry wt	4	11.34	1.24723	0.623616	10.0977	11.1225	13.0173
R2	Field	nutrient	Lutein	mg/100g fresh wt	4	10.7622	0.413831	0.206916	10.383	10.672	11.322
R2	Field	nutrient	Lutein	mg/100g dry wt	4	12.9567	0.584438	0.292219	12.5178	12.7534	13.8023
R3	Field	nutrient	Lutein	mg/100g dry wt	4	12.0932	1.32454	0.66227	10.1774	12.5916	13.0125
R3	Field	nutrient	Lutein	mg/100g fresh wt	4	10.3231	1.11092	0.555462	8.7042	10.7585	11.071
R4	Field	nutrient	Lutein	mg/100g fresh wt	4	8.67385	1.44281	0.721407	7.303	8.5382	10.316
R4	Field	nutrient	Lutein	mg/100g dry wt	4	10.1524	1.6466	0.823299	8.58167	10.0134	12.0009
U1	Field	nutrient	Lutein	mg/100g dry wt	4	8.39269	0.558498	0.279249	7.77698	8.3718	9.05019
U1	Field	nutrient	Lutein	mg/100g fresh wt	4	7.51495	0.503207	0.251603	6.9184	7.5402	8.061
U2	Field	nutrient	Lutein	mg/100g dry wt	3	8.68319	0.630405	0.363964	7.95546	9.03244	9.06167
U2	Field	nutrient	Lutein	mg/100g fresh wt	3	7.50127	0.541884	0.312857	6.8759	7.7959	7.832
R1	Field	nutrient	Zeaxanthin	mg/100g dry wt	4	0.902651	0.0628256	0.0314128	0.840228	0.903103	0.964171
R1	Field	nutrient	Zeaxanthin	mg/100g fresh wt	4	0.784497	0.0525131	0.0262566	0.73041	0.78628	0.83502
R2	Field	nutrient	Zeaxanthin	mg/100g fresh wt	4	0.760319	0.0650675	0.0325338	0.7116	0.739868	0.84994
R2	Field	nutrient	Zeaxanthin	mg/100g dry wt	4	0.915918	0.0895234	0.0447617	0.847426	0.890056	1.03613
R3	Field	nutrient	Zeaxanthin	mg/100g fresh wt	4	0.761265	0.0239254	0.0119627	0.72624	0.769325	0.78017
R3	Field	nutrient	Zeaxanthin	mg/100g dry wt	4	0.891694	0.0292951	0.0146476	0.849155	0.900804	0.916015
R4	Field	nutrient	Zeaxanthin	mg/100g fresh wt	4	0.672495	0.0356129	0.0178065	0.62664	0.678068	0.707205
R4	Field	nutrient	Zeaxanthin	mg/100g dry wt	4	0.787439	0.0397511	0.0198756	0.736357	0.792305	0.828788
U1	Field	nutrient	Zeaxanthin	mg/100g fresh wt	4	0.585257	0.0361671	0.0180835	0.5486	0.58249	0.62745
U1	Field	nutrient	Zeaxanthin	mg/100g dry wt	4	0.653675	0.0413196	0.0206598	0.61592	0.646731	0.705317
U2	Field	nutrient	Zeaxanthin	mg/100g fresh wt	3	0.58172	0.0545728	0.0315076	0.53773	0.56464	0.64279
U2	Field	nutrient	Zeaxanthin	mg/100g dry wt	3	0.673398	0.0637198	0.0367887	0.622157	0.653292	0.744746
R1	Field	nutrient	Phylloquinone	mcg/100g fresh wt	4	353	16.7929	8.39643	336	350.5	375
R1	Field	nutrient	Phylloquinone	mcg/100g dry wt	4	406.135	19.9957	9.99784	386.518	403.035	431.953
R2	Field	nutrient	Phylloquinone	mcg/100g dry wt	4	448.791	20.3455	10.1728	419.044	455.828	464.464
R2	Field	nutrient	Phylloquinone	mcg/100g fresh wt	4	372.75	13.6168	6.80839	352.5	378.75	381
R3	Field	nutrient	Phylloquinone	mcg/100g fresh wt	4	351	34.0098	17.0049	309	356.5	382
R3	Field	nutrient	Phylloquinone	mcg/100g dry wt	4	411.069	39.1145	19.5572	363.188	417.751	445.585
R4	Field	nutrient	Phylloquinone	mcg/100g fresh wt	4	322.375	28.6513	14.3256	303	310.75	365
R4	Field	nutrient	Phylloquinone	mcg/100g dry wt	4	377.404	31.7279	15.864	356.052	364.474	424.616
U1	Field	nutrient	Phylloquinone	mcg/100g fresh wt	4	234.5	9.67815	4.83908	227	231.5	248
U1	Field	nutrient	Phylloquinone	mcg/100g dry wt	4	261.918	11.4568	5.72838	253.305	257.967	278.433
U2	Field	nutrient	Phylloquinone	mcg/100g fresh wt	3	219.333	14.0119	8.08977	205	220	233
U2	Field	nutrient	Phylloquinone	mcg/100g dry wt	3	253.888	16.2216	9.36552	237.186	254.895	269.582
R1	Field	nutrient	Vitamin C	mg/100g fresh wt	4	136	9.83192	4.91596	125	135.5	148
R1	Field	nutrient	Vitamin C	mg/100g dry wt	4	156.489	11.7973	5.89864	143.119	155.973	170.891
R2	Field	nutrient	Vitamin C	mg/100g dry wt	4	206.565	15.2948	7.64739	191.393	207.416	220.034
R2	Field	nutrient	Vitamin C	mg/100g fresh wt	4	171.5	10.4722	5.23609	161	172	181
R3	Field	nutrient	Vitamin C	mg/100g dry wt	4	162.813	3.54344	1.77172	158.433	162.958	166.902
R3	Field	nutrient	Vitamin C	mg/100g fresh wt	4	139	2.85774	1.42887	135.5	139.25	142
R4	Field	nutrient	Vitamin C	mg/100g fresh wt	4	141	5.71548	2.85774	134	141.5	147
R4	Field	nutrient	Vitamin C	mg/100g dry wt	4	165.128	7.07944	3.53972	157.037	165.369	172.738
U1	Field	nutrient	Vitamin C	mg/100g fresh wt	4	111.5	9	4.5	104	109	124
U1	Field	nutrient	Vitamin C	mg/100g dry wt	4	124.557	10.561	5.28051	115.402	121.719	139.388
U2	Field	nutrient	Vitamin C	mg/100g fresh wt	3	114.5	1.5	0.866025	113	114.5	116
U2	Field	nutrient	Vitamin C	mg/100g dry wt	3	132.538	1.64546	0.950006	130.923	132.477	134.213
R1	Field	nutritional_element	Calcium	mg/100g fresh wt	4	384	23.7065	11.8533	363	377.5	418
R1	Field	nutritional_element	Calcium	mg/100g dry wt	4	441.707	25.6908	12.8454	419.144	434.546	478.589
R2	Field	nutritional_element	Calcium	mg/100g fresh wt	4	313.75	13.8173	6.90863	300	313.5	328
R2	Field	nutritional_element	Calcium	mg/100g dry wt	4	377.626	15.8806	7.9403	362.207	377.82	392.657
R3	Field	nutritional_element	Calcium	mg/100g dry wt	4	436.307	3.77712	1.88856	431.588	436.417	440.807
R3	Field	nutritional_element	Calcium	mg/100g fresh wt	4	372.5	3.10913	1.55456	370	371.5	377
R4	Field	nutritional_element	Calcium	mg/100g fresh wt	4	424	26.6333	13.3167	386	432	446
R4	Field	nutritional_element	Calcium	mg/100g dry wt	4	496.627	33.2719	16.636	449.046	506.963	523.536
U1	Field	nutritional_element	Calcium	mg/100g fresh wt	4	284.625	24.2259	12.113	250	291.75	305
U1	Field	nutritional_element	Calcium	mg/100g dry wt	4	317.921	27.5732	13.7866	277.747	327.751	338.438
U2	Field	nutritional_element	Calcium	mg/100g dry wt	3	633.571	34.6796	20.0223	593.544	652.551	654.617
U2	Field	nutritional_element	Calcium	mg/100g fresh wt	3	547.333	29.7377	17.1691	513	564	565
R1	Field	nutritional_element	Copper	mg/100g fresh wt	4	0.053	0.00530723	0.00265361	0.0478	0.05255	0.0591
R1	Field	nutritional_element	Copper	mg/100g dry wt	4	0.060976	0.00613585	0.00306792	0.0551931	0.0603176	0.0680758
R2	Field	nutritional_element	Copper	mg/100g fresh wt	4	0.0572	0.00167332	0.00083666	0.055	0.0576	0.0586
R2	Field	nutritional_element	Copper	mg/100g dry wt	4	0.0688496	0.00202972	0.00101486	0.0668612	0.06855	0.0714373
R3	Field	nutritional_element	Copper	mg/100g fresh wt	4	0.0454	0.00435201	0.00217601	0.0408	0.0452	0.0504
R3	Field	nutritional_element	Copper	mg/100g dry wt	4	0.0531888	0.00526757	0.00263379	0.0477053	0.0529058	0.0592384
R4	Field	nutritional_element	Copper	mg/100g dry wt	4	0.0635537	0.00496864	0.00248432	0.0589894	0.0627494	0.0697265
R4	Field	nutritional_element	Copper	mg/100g fresh wt	4	0.054275	0.00429835	0.00214918	0.0502	0.05375	0.0594
U1	Field	nutritional_element	Copper	mg/100g fresh wt	4	0.0678875	0.00893853	0.00446926	0.0592	0.066275	0.0798
U1	Field	nutritional_element	Copper	mg/100g dry wt	4	0.075846	0.0102749	0.00513747	0.0657705	0.0739552	0.0897032
U2	Field	nutritional_element	Copper	mg/100g fresh wt	3	0.0742667	0.00274287	0.0015836	0.0723	0.0731	0.0774
U2	Field	nutritional_element	Copper	mg/100g dry wt	3	0.0859662	0.00314914	0.00181816	0.0836515	0.0846947	0.0895522
R1	Field	nutritional_element	Iron	mg/100g fresh wt	4	1.4525	0.282887	0.141443	1.13	1.445	1.79
R1	Field	nutritional_element	Iron	mg/100g dry wt	4	1.6705	0.321119	0.160559	1.2999	1.66633	2.04946
R2	Field	nutritional_element	Iron	mg/100g fresh wt	4	1.76	0.123288	0.0616441	1.6	1.77	1.9
R2	Field	nutritional_element	Iron	mg/100g dry wt	4	2.11954	0.167877	0.0839385	1.90635	2.12779	2.31623
R3	Field	nutritional_element	Iron	mg/100g dry wt	4	1.64286	0.0509187	0.0254593	1.58638	1.64717	1.69074
R3	Field	nutritional_element	Iron	mg/100g fresh wt	4	1.4025	0.0386221	0.0193111	1.36	1.405	1.44
R4	Field	nutritional_element	Iron	mg/100g dry wt	4	2.11711	0.157539	0.0787696	1.90786	2.13579	2.289
R4	Field	nutritional_element	Iron	mg/100g fresh wt	4	1.8075	0.127639	0.0638194	1.64	1.82	1.95
U1	Field	nutritional_element	Iron	mg/100g fresh wt	4	3.6125	2.65255	1.32628	1.7	2.65	7.45
U1	Field	nutritional_element	Iron	mg/100g dry wt	4	4.04258	2.98955	1.49477	1.88868	2.95354	8.37455
U2	Field	nutritional_element	Iron	mg/100g dry wt	3	14.8945	1.65422	0.955065	13.4213	14.5783	16.684
U2	Field	nutritional_element	Iron	mg/100g fresh wt	3	12.8667	1.41892	0.819214	11.6	12.6	14.4
R1	Field	nutritional_element	Magnesium	mg/100g dry wt	4	59.7791	2.19298	1.09649	56.8848	60.1879	61.8557
R1	Field	nutritional_element	Magnesium	mg/100g fresh wt	4	51.9625	1.95251	0.976255	49.45	52.35	53.7
R2	Field	nutritional_element	Magnesium	mg/100g fresh wt	4	45	1.56418	0.782091	43	45.1	46.8
R2	Field	nutritional_element	Magnesium	mg/100g dry wt	4	54.1552	1.46851	0.734253	52.4198	54.2831	55.6348
R3	Field	nutritional_element	Magnesium	mg/100g fresh wt	4	39.85	1.8303	0.91515	38	39.6	42.2
R3	Field	nutritional_element	Magnesium	mg/100g dry wt	4	46.681	2.28571	1.14286	44.3252	46.4255	49.548
R4	Field	nutritional_element	Magnesium	mg/100g dry wt	4	51.9454	3.51753	1.75876	48.0456	52.224	55.2882
R4	Field	nutritional_element	Magnesium	mg/100g fresh wt	4	44.35	2.83608	1.41804	41.3	44.5	47.1
U1	Field	nutritional_element	Magnesium	mg/100g dry wt	4	42.1531	4.01448	2.00724	36.3293	43.5606	45.162
U1	Field	nutritional_element	Magnesium	mg/100g fresh wt	4	37.7375	3.52878	1.76439	32.7	38.775	40.7
U2	Field	nutritional_element	Magnesium	mg/100g dry wt	3	77.4788	2.67026	1.54168	74.3955	79.0175	79.0235
U2	Field	nutritional_element	Magnesium	mg/100g fresh wt	3	66.9333	2.28108	1.31698	64.3	68.2	68.3
R1	Field	nutritional_element	Manganese	mg/100g fresh wt	4	0.62	0.0139762	0.00698809	0.606	0.6205	0.633
R1	Field	nutritional_element	Manganese	mg/100g dry wt	4	0.71328	0.0159282	0.00796411	0.698036	0.712089	0.730905
R2	Field	nutritional_element	Manganese	mg/100g dry wt	4	1.55029	0.084368	0.042184	1.47742	1.52682	1.67012
R2	Field	nutritional_element	Manganese	mg/100g fresh wt	4	1.2875	0.0567891	0.0283945	1.24	1.27	1.37
R3	Field	nutritional_element	Manganese	mg/100g fresh wt	4	0.8455	0.0186458	0.00932291	0.833	0.838	0.873
R3	Field	nutritional_element	Manganese	mg/100g dry wt	4	0.990349	0.0231856	0.0115928	0.976323	0.980033	1.02501
R4	Field	nutritional_element	Manganese	mg/100g fresh wt	4	0.76025	0.0325512	0.0162756	0.717	0.764	0.796
R4	Field	nutritional_element	Manganese	mg/100g dry wt	4	0.890401	0.0415487	0.0207744	0.834109	0.896556	0.934382
U1	Field	nutritional_element	Manganese	mg/100g fresh wt	4	0.41325	0.0420268	0.0210134	0.356	0.424	0.449
U1	Field	nutritional_element	Manganese	mg/100g dry wt	4	0.461634	0.0481289	0.0240644	0.395512	0.473152	0.504721
U2	Field	nutritional_element	Manganese	mg/100g dry wt	3	0.890192	0.0915176	0.0528377	0.799491	0.88858	0.982505
U2	Field	nutritional_element	Manganese	mg/100g fresh wt	3	0.769	0.0785048	0.0453248	0.691	0.768	0.848
R1	Field	nutritional_element	Molybdenum	mg/100g fresh wt	4	0.0199625	0.00273903	0.00136952	0.01755	0.0195	0.0233
R1	Field	nutritional_element	Molybdenum	mg/100g dry wt	4	0.0229698	0.00318519	0.0015926	0.0200939	0.022491	0.0268032
R2	Field	nutritional_element	Molybdenum	mg/100g fresh wt	4	0.0122625	0.00120234	0.000601171	0.0105	0.012725	0.0131
R2	Field	nutritional_element	Molybdenum	mg/100g dry wt	4	0.0147533	0.00136855	0.000684273	0.0128002	0.015144	0.0159251
R3	Field	nutritional_element	Molybdenum	mg/100g dry wt	4	0.0321543	0.00189701	0.000948503	0.0309851	0.0313216	0.0349888
R3	Field	nutritional_element	Molybdenum	mg/100g fresh wt	4	0.02745	0.00157162	0.000785812	0.0265	0.02675	0.0298
R4	Field	nutritional_element	Molybdenum	mg/100g dry wt	4	0.0198186	0.00332124	0.00166062	0.0160987	0.019517	0.0241416
R4	Field	nutritional_element	Molybdenum	mg/100g fresh wt	4	0.016925	0.00283945	0.00141973	0.0137	0.0167	0.0206
U1	Field	nutritional_element	Molybdenum	mg/100g fresh wt	4	0.0270875	0.00625198	0.00312599	0.0213	0.025575	0.0359
U1	Field	nutritional_element	Molybdenum	mg/100g dry wt	4	0.0302729	0.00711303	0.00355652	0.0236352	0.0285755	0.0403054
U2	Field	nutritional_element	Molybdenum	mg/100g dry wt	3	0.0418064	0.00173006	0.000998851	0.0402638	0.0414784	0.043677
U2	Field	nutritional_element	Molybdenum	mg/100g fresh wt	3	0.0361167	0.00150028	0.000866186	0.0348	0.0358	0.03775
R1	Field	nutritional_element	Phosphorous	mg/100g fresh wt	4	62.5625	4.63382	2.31691	56.1	63.525	67.1
R1	Field	nutritional_element	Phosphorous	mg/100g dry wt	4	71.9869	5.51938	2.75969	64.2317	73.2125	77.2908
R2	Field	nutritional_element	Phosphorous	mg/100g dry wt	4	45.4028	0.386204	0.193102	44.8578	45.4926	45.768
R2	Field	nutritional_element	Phosphorous	mg/100g fresh wt	4	37.725	0.75	0.375	36.9	37.75	38.5
R3	Field	nutritional_element	Phosphorous	mg/100g dry wt	4	75.733	3.78069	1.89034	72.2034	74.9906	80.7475
R3	Field	nutritional_element	Phosphorous	mg/100g fresh wt	4	64.65	3.01275	1.50638	61.9	64	68.7
R4	Field	nutritional_element	Phosphorous	mg/100g fresh wt	4	46.3	1.31403	0.657013	44.5	46.6	47.5
R4	Field	nutritional_element	Phosphorous	mg/100g dry wt	4	54.2189	1.53199	0.765993	52.1505	54.4542	55.8167
U1	Field	nutritional_element	Phosphorous	mg/100g fresh wt	4	49.4625	4.36718	2.18359	43	51.175	52.5
U1	Field	nutritional_element	Phosphorous	mg/100g dry wt	4	55.2556	5.06963	2.53482	47.7725	57.1173	59.0153
U2	Field	nutritional_element	Phosphorous	mg/100g dry wt	3	67.0976	2.32047	1.33973	64.419	68.379	68.4947
U2	Field	nutritional_element	Phosphorous	mg/100g fresh wt	3	57.9667	2.0502	1.18369	55.6	59.1	59.2
R1	Field	nutritional_element	Potassium	mg/100g dry wt	4	510.826	21.3037	10.6519	489.547	506.686	540.385
R1	Field	nutritional_element	Potassium	mg/100g fresh wt	4	444	17.7951	8.89757	425	441.5	468
R2	Field	nutritional_element	Potassium	mg/100g fresh wt	4	461.75	33.8858	16.9429	427	456	508
R2	Field	nutritional_element	Potassium	mg/100g dry wt	4	556.16	47.1229	23.5615	507.608	548.873	619.286
R3	Field	nutritional_element	Potassium	mg/100g fresh wt	4	451.5	16.9017	8.45084	432	453	468
R3	Field	nutritional_element	Potassium	mg/100g dry wt	4	528.892	21.6159	10.8079	503.908	531.085	549.489
R4	Field	nutritional_element	Potassium	mg/100g fresh wt	4	405.25	17.2506	8.6253	392	400	429
R4	Field	nutritional_element	Potassium	mg/100g dry wt	4	474.613	21.7206	10.8603	457.189	468.574	504.113
U1	Field	nutritional_element	Potassium	mg/100g fresh wt	4	290.625	37.9899	18.9949	248	291.5	331.5
U1	Field	nutritional_element	Potassium	mg/100g dry wt	4	324.791	44.4996	22.2498	275.189	325.899	372.179
U2	Field	nutritional_element	Potassium	mg/100g dry wt	3	394.713	17.5243	10.1177	375.391	399.167	409.58
U2	Field	nutritional_element	Potassium	mg/100g fresh wt	3	341	15.3948	8.88819	324	345	354
R1	Field	nutritional_element	Sodium	mg/100g fresh wt	4	9.2275	1.05516	0.527579	8.33	9.04	10.5
R1	Field	nutritional_element	Sodium	mg/100g dry wt	4	10.6143	1.19406	0.597032	9.59512	10.4201	12.022
R2	Field	nutritional_element	Sodium	mg/100g dry wt	4	11.4491	6.06971	3.03486	5.41265	10.2656	19.8526
R2	Field	nutritional_element	Sodium	mg/100g fresh wt	4	9.5525	5.16183	2.58092	4.44	8.535	16.7
R3	Field	nutritional_element	Sodium	mg/100g dry wt	4	10.1593	0.956453	0.478226	8.80672	10.3847	11.0611
R3	Field	nutritional_element	Sodium	mg/100g fresh wt	4	8.6725	0.803383	0.401692	7.55	8.84	9.46
R4	Field	nutritional_element	Sodium	mg/100g fresh wt	4	6.76	1.28211	0.641054	4.93	7.1	7.91
R4	Field	nutritional_element	Sodium	mg/100g dry wt	4	7.9142	1.48561	0.742804	5.77757	8.33864	9.20195
U1	Field	nutritional_element	Sodium	mg/100g dry wt	4	27.959	1.30607	0.653034	26.5288	27.8955	29.5162
U1	Field	nutritional_element	Sodium	mg/100g fresh wt	4	25.0375	1.2645	0.63225	23.6	24.975	26.6
U2	Field	nutritional_element	Sodium	mg/100g fresh wt	3	8.80667	0.69371	0.400514	8.27	8.56	9.59
U2	Field	nutritional_element	Sodium	mg/100g dry wt	3	10.1938	0.797501	0.460437	9.58174	9.90397	11.0957
R1	Field	nutritional_element	Zinc	mg/100g fresh wt	4	0.344875	0.0291215	0.0145608	0.314	0.34575	0.374
R1	Field	nutritional_element	Zinc	mg/100g dry wt	4	0.39684	0.0346601	0.01733	0.359515	0.398522	0.430801
R2	Field	nutritional_element	Zinc	mg/100g dry wt	4	0.523742	0.0530983	0.0265491	0.455302	0.534154	0.571359
R2	Field	nutritional_element	Zinc	mg/100g fresh wt	4	0.43475	0.0390246	0.0195123	0.383	0.443	0.47
R3	Field	nutritional_element	Zinc	mg/100g dry wt	4	0.420566	0.0293371	0.0146686	0.394261	0.419156	0.449689
R3	Field	nutritional_element	Zinc	mg/100g fresh wt	4	0.359	0.0238467	0.0119234	0.338	0.3575	0.383
R4	Field	nutritional_element	Zinc	mg/100g dry wt	4	0.488037	0.0137282	0.00686409	0.478144	0.483183	0.507638
R4	Field	nutritional_element	Zinc	mg/100g fresh wt	4	0.41675	0.0114127	0.00570636	0.408	0.4135	0.432
U1	Field	nutritional_element	Zinc	mg/100g fresh wt	4	0.63875	0.0432464	0.0216232	0.586	0.639	0.691
U1	Field	nutritional_element	Zinc	mg/100g dry wt	4	0.713522	0.0509982	0.0254991	0.651039	0.713627	0.775794
U2	Field	nutritional_element	Zinc	mg/100g fresh wt	3	0.572333	0.0385919	0.022281	0.529	0.585	0.603
U2	Field	nutritional_element	Zinc	mg/100g dry wt	3	0.662516	0.0450383	0.0260029	0.612056	0.676848	0.698644
R1	Field	non_essential_metal	Arsenic	ppm fresh wt	4	0.01	0	0	0.01	0.01	0.01
R1	Field	non_essential_metal	Arsenic	ppm dry wt	4	0.0115046	4.08534e-05	2.04267e-05	0.0114495	0.0115111	0.0115467
R2	Field	non_essential_metal	Arsenic	ppm fresh wt	4	0.01	0	0	0.01	0.01	0.01
R2	Field	non_essential_metal	Arsenic	ppm dry wt	4	0.0120374	0.000158257	7.91287e-05	0.0118878	0.0120356	0.0121907
R3	Field	non_essential_metal	Arsenic	ppm fresh wt	4	0.01	0	0	0.01	0.01	0.01
R3	Field	non_essential_metal	Arsenic	ppm dry wt	4	0.011713	4.17083e-05	2.08541e-05	0.0116645	0.0117169	0.0117536
R4	Field	non_essential_metal	Arsenic	ppm fresh wt	4	0.01	0	0	0.01	0.01	0.01
R4	Field	non_essential_metal	Arsenic	ppm dry wt	4	0.0117105	5.30588e-05	2.65294e-05	0.0116333	0.0117288	0.0117509
U1	Field	non_essential_metal	Arsenic	ppm fresh wt	4	0.010875	0.00175	0.000875	0.01	0.01	0.0135
U1	Field	non_essential_metal	Arsenic	ppm dry wt	4	0.0121395	0.00189459	0.000947296	0.0111099	0.0112341	0.01498
U2	Field	non_essential_metal	Arsenic	ppm dry wt	3	0.034073	0.00816055	0.0047115	0.0247599	0.037487	0.0399722
U2	Field	non_essential_metal	Arsenic	ppm fresh wt	3	0.0294333	0.00703586	0.00406216	0.0214	0.0324	0.0345
R1	Field	non_essential_metal	Barium	ppm fresh wt	4	5.30375	1.12162	0.560808	3.99	5.3675	6.49
R1	Field	non_essential_metal	Barium	ppm dry wt	4	6.10033	1.2805	0.640249	4.59598	6.18731	7.43073
R2	Field	non_essential_metal	Barium	ppm fresh wt	4	5.93375	0.280932	0.140466	5.63	5.9225	6.26
R2	Field	non_essential_metal	Barium	ppm dry wt	4	7.14565	0.423415	0.211707	6.70797	7.13231	7.61002
R3	Field	non_essential_metal	Barium	ppm fresh wt	4	3.3025	0.104682	0.052341	3.2	3.295	3.42
R3	Field	non_essential_metal	Barium	ppm dry wt	4	3.86824	0.124494	0.0622468	3.73265	3.87074	3.99883
R4	Field	non_essential_metal	Barium	ppm dry wt	4	3.98505	0.307976	0.153988	3.79246	3.85296	4.44183
R4	Field	non_essential_metal	Barium	ppm fresh wt	4	3.4025	0.253558	0.126779	3.25	3.29	3.78
U1	Field	non_essential_metal	Barium	ppm dry wt	4	2.7186	0.142279	0.0711397	2.51083	2.77255	2.81846
U1	Field	non_essential_metal	Barium	ppm fresh wt	4	2.434	0.123007	0.0615034	2.26	2.468	2.54
U2	Field	non_essential_metal	Barium	ppm dry wt	3	6.55199	0.714972	0.412789	5.7966	6.64121	7.21817
U2	Field	non_essential_metal	Barium	ppm fresh wt	3	5.66	0.613922	0.354448	5.01	5.74	6.23
R1	Field	non_essential_metal	Cadmium	ppm fresh wt	4	0.0088975	0.0003642	0.0001821	0.008365	0.0090175	0.00919
R1	Field	non_essential_metal	Cadmium	ppm dry wt	4	0.0102362	0.000419538	0.000209769	0.00963543	0.0103489	0.0106114
R2	Field	non_essential_metal	Cadmium	ppm dry wt	4	0.0468209	0.00383723	0.00191861	0.0420827	0.0468782	0.0514446
R2	Field	non_essential_metal	Cadmium	ppm fresh wt	4	0.038875	0.00277774	0.00138887	0.0354	0.03895	0.0422
R3	Field	non_essential_metal	Cadmium	ppm fresh wt	4	0.0148	0.00177576	0.000887881	0.0122	0.0154	0.0162
R3	Field	non_essential_metal	Cadmium	ppm dry wt	4	0.0173395	0.00212288	0.00106144	0.0142307	0.0180532	0.0190208
R4	Field	non_essential_metal	Cadmium	ppm dry wt	4	0.0222971	0.00174963	0.000874814	0.020242	0.0222267	0.0244931
R4	Field	non_essential_metal	Cadmium	ppm fresh wt	4	0.0190375	0.00144648	0.000723238	0.0174	0.018925	0.0209
U1	Field	non_essential_metal	Cadmium	ppm fresh wt	4	0.0428	0.00381838	0.00190919	0.0379	0.04305	0.0472
U1	Field	non_essential_metal	Cadmium	ppm dry wt	4	0.047785	0.00402774	0.00201387	0.0426034	0.0480489	0.0524386
U2	Field	non_essential_metal	Cadmium	ppm fresh wt	3	0.0185167	0.00336687	0.00194386	0.01465	0.0201	0.0208
U2	Field	non_essential_metal	Cadmium	ppm dry wt	3	0.021435	0.00390687	0.00225563	0.0169501	0.0232558	0.0240992
R1	Field	non_essential_metal	Chromium	ppm dry wt	4	0.0353928	0.0155134	0.00775671	0.0200912	0.036009	0.0494619
R1	Field	non_essential_metal	Chromium	ppm fresh wt	4	0.0307875	0.013554	0.00677699	0.0174	0.031275	0.0432
R2	Field	non_essential_metal	Chromium	ppm fresh wt	4	0.031225	0.00498155	0.00249077	0.0239	0.0331	0.0348
R2	Field	non_essential_metal	Chromium	ppm dry wt	4	0.0376149	0.00620865	0.00310432	0.0284761	0.0398392	0.0423049
R3	Field	non_essential_metal	Chromium	ppm fresh wt	4	0.0448167	0.0190144	0.00950718	0.0328	0.03665	0.0731667
R3	Field	non_essential_metal	Chromium	ppm dry wt	4	0.0525164	0.0223842	0.0111921	0.038552	0.0428035	0.0859066
R4	Field	non_essential_metal	Chromium	ppm dry wt	4	0.0771284	0.00839686	0.00419843	0.0666275	0.0787139	0.0844583
R4	Field	non_essential_metal	Chromium	ppm fresh wt	4	0.0658625	0.00714416	0.00357208	0.0567	0.0674	0.07195
U1	Field	non_essential_metal	Chromium	ppm fresh wt	4	0.0926	0.036126	0.018063	0.069	0.0777	0.146
U1	Field	non_essential_metal	Chromium	ppm dry wt	4	0.103303	0.0397712	0.0198856	0.0774672	0.0868699	0.162006
U2	Field	non_essential_metal	Chromium	ppm fresh wt	3	0.269	0.0834326	0.0481698	0.173	0.31	0.324
U2	Field	non_essential_metal	Chromium	ppm dry wt	3	0.311408	0.0967041	0.0558321	0.200162	0.358672	0.375391
R1	Field	non_essential_metal	Lead	ppm dry wt	4	0.0101469	0.0031155	0.00155775	0.00787483	0.00907069	0.0145712
R1	Field	non_essential_metal	Lead	ppm fresh wt	4	0.00882042	0.00270649	0.00135325	0.00682	0.00790583	0.01265
R2	Field	non_essential_metal	Lead	ppm fresh wt	4	0.0110025	0.00213997	0.00106999	0.00864	0.01096	0.01345
R2	Field	non_essential_metal	Lead	ppm dry wt	4	0.0132208	0.00241381	0.0012069	0.0105033	0.0131954	0.0159891
R3	Field	non_essential_metal	Lead	ppm fresh wt	4	0.0174725	0.0137008	0.00685038	0.00595	0.01357	0.0368
R3	Field	non_essential_metal	Lead	ppm dry wt	4	0.0204252	0.0159521	0.00797607	0.00699342	0.0158909	0.0429255
R4	Field	non_essential_metal	Lead	ppm dry wt	4	0.0160832	0.00204332	0.00102166	0.0141802	0.0161187	0.0179153
R4	Field	non_essential_metal	Lead	ppm fresh wt	4	0.0137375	0.00178016	0.000890078	0.0121	0.013725	0.0154
U1	Field	non_essential_metal	Lead	ppm dry wt	4	0.164691	0.0607414	0.0303707	0.101766	0.157919	0.24116
U1	Field	non_essential_metal	Lead	ppm fresh wt	4	0.147512	0.0548251	0.0274125	0.0916	0.140558	0.217333
U2	Field	non_essential_metal	Lead	ppm dry wt	3	0.12047	0.0225015	0.0129912	0.0956844	0.126114	0.139613
U2	Field	non_essential_metal	Lead	ppm fresh wt	3	0.104067	0.0193769	0.0111872	0.0827	0.109	0.1205
R1	Field	non_essential_metal	Nickel	ppm fresh wt	4	0.05	0	0	0.05	0.05	0.05
R1	Field	non_essential_metal	Nickel	ppm dry wt	4	0.0575231	0.000204267	0.000102133	0.0572475	0.0575556	0.0577334
R2	Field	non_essential_metal	Nickel	ppm dry wt	4	0.160832	0.0158898	0.00794492	0.146551	0.158787	0.179203
R2	Field	non_essential_metal	Nickel	ppm fresh wt	4	0.1335	0.0114746	0.0057373	0.123	0.132	0.147
R3	Field	non_essential_metal	Nickel	ppm dry wt	4	0.0675469	0.0180592	0.0090296	0.0583226	0.0586153	0.0946343
R3	Field	non_essential_metal	Nickel	ppm fresh wt	4	0.05765	0.0153	0.00765	0.05	0.05	0.0806
R4	Field	non_essential_metal	Nickel	ppm dry wt	4	0.0891366	0.00225876	0.00112938	0.0866682	0.0893456	0.0911868
R4	Field	non_essential_metal	Nickel	ppm fresh wt	4	0.0761125	0.00164031	0.000820156	0.0745	0.076175	0.0776
U1	Field	non_essential_metal	Nickel	ppm dry wt	4	0.0712951	0.0294105	0.0147052	0.0561356	0.0568215	0.115402
U1	Field	non_essential_metal	Nickel	ppm fresh wt	4	0.063925	0.0267287	0.0133643	0.05	0.05085	0.104
U2	Field	non_essential_metal	Nickel	ppm fresh wt	3	0.12825	0.0262833	0.0151747	0.09925	0.135	0.1505
U2	Field	non_essential_metal	Nickel	ppm dry wt	3	0.148467	0.0305126	0.0176164	0.114833	0.156196	0.174371
R1	Field	non_essential_metal	Uranium	ppb dry wt	4	5.75231	0.0204267	0.0102133	5.72475	5.75556	5.77334
R1	Field	non_essential_metal	Uranium	ppb fresh wt	4	5	0	0	5	5	5
R2	Field	non_essential_metal	Uranium	ppb dry wt	4	6.01871	0.0791287	0.0395643	5.94389	6.01782	6.09533
R2	Field	non_essential_metal	Uranium	ppb fresh wt	4	5	0	0	5	5	5
R3	Field	non_essential_metal	Uranium	ppb fresh wt	4	5	0	0	5	5	5
R3	Field	non_essential_metal	Uranium	ppb dry wt	4	5.85649	0.0208541	0.0104271	5.83226	5.85843	5.87682
R4	Field	non_essential_metal	Uranium	ppb dry wt	4	5.85523	0.0265294	0.0132647	5.81666	5.86442	5.87544
R4	Field	non_essential_metal	Uranium	ppb fresh wt	4	5	0	0	5	5	5
U1	Field	non_essential_metal	Uranium	ppb dry wt	4	5.58429	0.0380146	0.0190073	5.54816	5.58425	5.6205
U1	Field	non_essential_metal	Uranium	ppb fresh wt	4	5	0	0	5	5	5
U2	Field	non_essential_metal	Uranium	ppb fresh wt	3	11.0833	4.10257	2.36862	6.995	11.055	15.2
U2	Field	non_essential_metal	Uranium	ppb dry wt	3	12.8316	4.75897	2.74759	8.09325	12.7907	17.6109
R1	Field	non_essential_metal	Vanadium	ppm dry wt	4	0.0155768	0.00529679	0.00264839	0.0115035	0.0140668	0.02267
R1	Field	non_essential_metal	Vanadium	ppm fresh wt	4	0.01355	0.00465439	0.00232719	0.01	0.0122	0.0198
R2	Field	non_essential_metal	Vanadium	ppm fresh wt	4	0.02245	0.00579109	0.00289554	0.0156	0.0234	0.0274
R2	Field	non_essential_metal	Vanadium	ppm dry wt	4	0.0270319	0.00699266	0.00349633	0.0185869	0.0281157	0.033309
R3	Field	non_essential_metal	Vanadium	ppm dry wt	4	0.011713	4.17083e-05	2.08541e-05	0.0116645	0.0117169	0.0117536
R3	Field	non_essential_metal	Vanadium	ppm fresh wt	4	0.01	0	0	0.01	0.01	0.01
R4	Field	non_essential_metal	Vanadium	ppm fresh wt	4	0.0177	0.0026217	0.00131085	0.0151	0.01775	0.0202
R4	Field	non_essential_metal	Vanadium	ppm dry wt	4	0.0207359	0.0031439	0.00157195	0.0175663	0.0208328	0.0237117
U1	Field	non_essential_metal	Vanadium	ppm fresh wt	4	0.04785	0.0289223	0.0144611	0.0249	0.03895	0.0886
U1	Field	non_essential_metal	Vanadium	ppm dry wt	4	0.0535226	0.0326067	0.0163034	0.0276636	0.0434157	0.0995953
U2	Field	non_essential_metal	Vanadium	ppm fresh wt	3	0.222333	0.0327159	0.0188886	0.201	0.206	0.26
U2	Field	non_essential_metal	Vanadium	ppm dry wt	3	0.25738	0.0380933	0.0219932	0.232558	0.238343	0.30124

## Sheet: Table S4
Table S4. Summary statistics for mass, moisture, harvest to storage time, and analyte concentrations, field samples only.
Presented in both dry- and fresh-weight concentrations.
sampling_location	attribute_group	attribute	unit	count	mean	standard_dev	standard_error	min	median	max
Field	property	Sample mass	Grams	23	853.261	399.54	83.3099	448	700	1840
Field	property	Leaf:stem mass ratio	Ratio	23	1.82322	0.679607	0.141708	0.371601	1.68302	3.50714
Field	property	Moisture	g/100g fresh wt	23	86.1063	2.09389	0.436606	82.03	85.96	90.12
Field	time	Harvest to storage time	Hours	16	3.93125	1.56939	0.392348	1.75	3.78333	6.76667
Field	nutrient	Beta-carotene	mg/100g fresh wt	23	4.64912	1.24826	0.260279	2.40384	4.782	7.0549
Field	nutrient	Beta-carotene	mg/100g dry wt	23	5.42383	1.52497	0.317979	2.69882	5.56305	8.28332
Field	nutrient	Lutein	mg/100g dry wt	23	10.6865	1.96891	0.410547	7.77698	10.7944	13.8023
Field	nutrient	Lutein	mg/100g fresh wt	23	9.17516	1.55183	0.323578	6.8759	9.3485	11.322
Field	nutrient	Zeaxanthin	mg/100g fresh wt	23	0.695674	0.0933548	0.0194658	0.53773	0.7116	0.84994
Field	nutrient	Zeaxanthin	mg/100g dry wt	23	0.809813	0.120249	0.0250736	0.61592	0.840228	1.03613
Field	nutrient	Phylloquinone	mcg/100g fresh wt	23	312.717	62.4441	13.0205	205	336	382
Field	nutrient	Phylloquinone	mcg/100g dry wt	23	364.475	78.179	16.3015	237.186	386.518	464.464
Field	nutrient	Vitamin C	mg/100g fresh wt	23	136.5	21.2646	4.43397	104	138	181
Field	nutrient	Vitamin C	mg/100g dry wt	23	159.123	28.4256	5.92715	115.402	159.899	220.034
Field	nutritional_element	Calcium	mg/100g dry wt	23	442.672	97.9561	20.4253	277.747	436.06	654.617
Field	nutritional_element	Calcium	mg/100g fresh wt	23	380.761	83.641	17.4404	250	372	565
Field	nutritional_element	Copper	mg/100g fresh wt	23	0.0579935	0.0105267	0.00219497	0.0408	0.0568	0.0798
Field	nutritional_element	Copper	mg/100g dry wt	23	0.067285	0.0116361	0.0024263	0.0477053	0.0668612	0.0897032
Field	nutritional_element	Iron	mg/100g dry wt	23	3.95887	4.5779	0.954558	1.2999	2.11602	16.684
Field	nutritional_element	Iron	mg/100g fresh wt	23	3.42348	3.96879	0.82755	1.13	1.78	14.4
Field	nutritional_element	Magnesium	mg/100g dry wt	23	54.404	11.1039	2.31533	36.3293	53.497	79.0235
Field	nutritional_element	Magnesium	mg/100g fresh wt	23	46.8	9.4918	1.97918	32.7	44.9	68.3
Field	nutritional_element	Manganese	mg/100g fresh wt	23	0.783174	0.279741	0.05833	0.356	0.765	1.37
Field	nutritional_element	Manganese	mg/100g dry wt	23	0.917148	0.348946	0.0727603	0.395512	0.896519	1.67012
Field	nutritional_element	Molybdenum	mg/100g dry wt	23	0.0263172	0.00930536	0.0019403	0.0128002	0.0243635	0.043677
Field	nutritional_element	Molybdenum	mg/100g fresh wt	23	0.0227435	0.0082202	0.00171403	0.0105	0.0213	0.03775
Field	nutritional_element	Phosphorous	mg/100g fresh wt	23	52.9	10.2458	2.1364	36.9	52.5	68.7
Field	nutritional_element	Phosphorous	mg/100g dry wt	23	61.3774	11.6346	2.42598	44.8578	59.0153	80.7475
Field	nutritional_element	Potassium	mg/100g fresh wt	23	401.543	68.3917	14.2607	248	427	508
Field	nutritional_element	Potassium	mg/100g dry wt	23	468.055	87.6394	18.2741	275.189	503.908	619.286
Field	nutritional_element	Sodium	mg/100g dry wt	23	13.1724	7.43674	1.55067	5.41265	10.3792	29.5162
Field	nutritional_element	Sodium	mg/100g fresh wt	23	11.453	6.77007	1.41166	4.44	8.84	26.6
Field	nutritional_element	Zinc	mg/100g dry wt	23	0.528625	0.1244	0.0259392	0.359515	0.487436	0.775794
Field	nutritional_element	Zinc	mg/100g fresh wt	23	0.456239	0.114214	0.0238153	0.314	0.419	0.691
Field	non_essential_metal	Arsenic	ppm fresh wt	23	0.012687	0.00700054	0.00145971	0.01	0.01	0.0345
Field	non_essential_metal	Arsenic	ppm dry wt	23	0.0147234	0.00808153	0.00168512	0.0111099	0.0117385	0.0399722
Field	non_essential_metal	Barium	ppm fresh wt	23	4.282	1.45248	0.302864	2.26	3.78	6.49
Field	non_essential_metal	Barium	ppm dry wt	23	4.99685	1.75056	0.365017	2.51083	4.44183	7.61002
Field	non_essential_metal	Cadmium	ppm fresh wt	23	0.0240517	0.0132186	0.00275626	0.008365	0.01915	0.0472
Field	non_essential_metal	Cadmium	ppm dry wt	23	0.0279226	0.0152335	0.00317641	0.00963543	0.0224792	0.0524386
Field	non_essential_metal	Chromium	ppm fresh wt	23	0.0812246	0.0832353	0.0173558	0.0174	0.0567	0.324
Field	non_essential_metal	Chromium	ppm dry wt	23	0.0938282	0.0959697	0.0200111	0.0200912	0.0666275	0.375391
Field	non_essential_metal	Lead	ppm fresh wt	23	0.0481036	0.0600971	0.0125311	0.00595	0.01345	0.217333
Field	non_essential_metal	Lead	ppm dry wt	23	0.0547687	0.0673387	0.0140411	0.00699342	0.0159891	0.24116
Field	non_essential_metal	Nickel	ppm fresh wt	23	0.0830217	0.0366467	0.00764137	0.05	0.0749	0.1505
Field	non_essential_metal	Nickel	ppm dry wt	23	0.0969884	0.0442342	0.00922347	0.0561356	0.0877769	0.179203
Field	non_essential_metal	Uranium	ppb dry wt	23	6.72883	2.81412	0.586784	5.54816	5.8596	17.6109
Field	non_essential_metal	Uranium	ppb fresh wt	23	5.79348	2.43275	0.507264	5	5	15.2
Field	non_essential_metal	Vanadium	ppm fresh wt	23	0.0484	0.07161	0.0149317	0.01	0.0197	0.26
Field	non_essential_metal	Vanadium	ppm dry wt	23	0.0559331	0.0827788	0.0172606	0.0115035	0.0231492	0.30124

## Sheet: Table S5
Table S5. One-way ANOVA comparing urban and rural samples using mean results by farm. Field samples only.
The F statistic is calculated as: variation between urban and rural samples ÷ variation within urban and rural samples.
A higher F statistic (and accordingly, a lower P value) indicates greater variance between urban and rural samples compared to within urban and rural samples.
Null hypothesis: there is no difference in means between urban and rural samples; rejected if P<0.05.
attribute_group	attribute	n	f_statistic	p_value
non_essential_metal	Arsenic	6	3.1933	0.148472
non_essential_metal	Barium	6	0.0973254	0.770648
non_essential_metal	Cadmium	6	0.699736	0.449934
non_essential_metal	Chromium	6	6.17022	0.0679199
non_essential_metal	Lead	6	69.1387	0.00114275
non_essential_metal	Nickel	6	0.236487	0.652195
non_essential_metal	Uranium	6	2.66667	0.177808
non_essential_metal	Vanadium	6	4.94732	0.0901844
nutrient	Beta-carotene	6	14.5756	0.0188138
nutrient	Lutein	6	12.611	0.023773
nutrient	Phylloquinone	6	57.2814	0.00163379
nutrient	Vitamin C	6	7.41211	0.0528493
nutrient	Zeaxanthin	6	18.9173	0.0121628
nutritional_element	Calcium	6	0.235536	0.652832
nutritional_element	Copper	6	19.1885	0.0118705
nutritional_element	Iron	6	5.465	0.0795754
nutritional_element	Magnesium	6	0.528023	0.507683
nutritional_element	Manganese	6	1.40781	0.301077
nutritional_element	Molybdenum	6	5.08267	0.0872118
nutritional_element	Phosphorous	6	0.00807201	0.93273
nutritional_element	Potassium	6	26.8346	0.00660535
nutritional_element	Sodium	6	2.73853	0.173297
nutritional_element	Zinc	6	31.639	0.00491269
property	Leaf:stem mass ratio	6	7.61272	0.0508958
property	Moisture	6	3.28227	0.144261
property	Sample mass	6	3.12282	0.151944
